# Supplementary material for: ProfhEX: Empowering Early Drug Discovery with Machine Learning-Based Target Profiling and Liability Prediction
Source: J Chem Inf Model. 2025 Dec 8;65(24):13037–44. doi: 10.1021/acs.jcim.5c02250 (PMC12728921; doi:10.1021/acs.jcim.5c02250)
Supplement: Supplementary file 2 [file ci5c02250_si_002.csv]

Standardized_Molecule_Smiles	uniprot_id	gene_name	pK_pred	l1	l2
CN1CCC(CC1)c2ccc(Nc3nc(N)n(n3)c4ccccn4)cc2	O95180	CACNA1H	5.2971	Ion Channel	Voltage Gated
C[C@]1(Cn2cnc3ccc(cc23)C#N)CCC[C@@]4(CN(Cc5cccc(c5)c6ccccc6)C(=O)O4)C1	O95180	CACNA1H	5.1688	Ion Channel	Voltage Gated
FC(F)(F)c1cccc(CN2C[C@@]3(CCC[C@H](Cn4cnc5ccc(cc45)C#N)C3)OC2=O)c1	O95180	CACNA1H	5.1902	Ion Channel	Voltage Gated
Fc1ccccc1CN2C[C@@]3(CCC[C@H](Cn4cnc5ccc(cc45)C#N)C3)OC2=O	O95180	CACNA1H	5.1456	Ion Channel	Voltage Gated
CCOc1cccc(c1)N2C[C@@]3(CCC[C@H](Cn4cnc5ccc(cc45)C#N)C3)OC2=O	O95180	CACNA1H	5.2140	Ion Channel	Voltage Gated
O=C1O[C@]2(CCC[C@H](Cn3cnc4ccc(cc34)C#N)C2)CN1c5cccc6CCCCc56	O95180	CACNA1H	5.2720	Ion Channel	Voltage Gated
O=C1O[C@]2(CCC[C@H](Cn3cnc4ccc(cc34)C#N)C2)CN1Cc5cccc6ccccc56	O95180	CACNA1H	5.2014	Ion Channel	Voltage Gated
Clc1cccc(CN2C[C@@]3(CCC[C@H](Cn4cnc5ccc(cc45)C#N)C3)OC2=O)c1Cl	O95180	CACNA1H	5.2050	Ion Channel	Voltage Gated
COc1ccc(NC(=O)c2cccc(c2)C(F)(F)F)cc1Nc3oc(cn3)c4cccnc4	O95180	CACNA1H	5.3129	Ion Channel	Voltage Gated
FC(F)(F)c1cccc(c1)C(=O)Nc2ccc(Cl)c(Nc3oc(cn3)c4cccnc4)c2	O95180	CACNA1H	5.3431	Ion Channel	Voltage Gated
CCOC(=O)c1ccc(F)c(c1)N2C[C@@]3(CCC[C@](C)(Cn4cnc5ccc(cc45)C#N)C3)OC2=O	O95180	CACNA1H	5.2042	Ion Channel	Voltage Gated
Clc1cccc(Cl)c1N2C[C@@]3(CCC[C@H](Cn4cnc5ccc(cc45)C#N)C3)OC2=O	O95180	CACNA1H	5.1659	Ion Channel	Voltage Gated
O=C1O[C@]2(CCC[C@H](Cn3cnc4ccc(cc34)C#N)C2)CN1c5ccc(Cn6cccn6)cc5	O95180	CACNA1H	5.1767	Ion Channel	Voltage Gated
Cc1ccc(NC(=O)c2cccc(c2)C(F)(F)F)cc1Nc3occ(n3)c4cccnc4	O95180	CACNA1H	5.3487	Ion Channel	Voltage Gated
O=C1O[C@]2(CCC[C@H](Cn3cnc4ccc(cc34)C#N)C2)CN1Cc5cccc(c5)c6ccccc6	O95180	CACNA1H	5.1614	Ion Channel	Voltage Gated
CC1(CN2C[C@@]3(CCC[C@H](Cn4cnc5ccc(cc45)C#N)C3)OC2=O)CCN(C1)c6ccccc6	O95180	CACNA1H	5.2241	Ion Channel	Voltage Gated
CCOc1cccc(c1)N2C[C@@]3(CCC[C@](CO)(Cn4cnc5ccc(cc45)C#N)C3)OC2=O	O95180	CACNA1H	5.1894	Ion Channel	Voltage Gated
Cc1[nH]c(\C=C\2/C(=O)Nc3ccc(Cl)cc23)c(C)c1CCC(=O)O	O95180	CACNA1H	5.2609	Ion Channel	Voltage Gated
O=C1O[C@]2(CCC[C@H](Cn3cnc4ccc(cc34)C#N)C2)CN1[C@H]5CCc6ccccc56	O95180	CACNA1H	5.1859	Ion Channel	Voltage Gated
NC(=O)c1cccc(CNc2ccc(CCC(=O)O)cc2)c1	O95180	CACNA1H	5.2748	Ion Channel	Voltage Gated
CCOc1cc(ccc1C)N2C[C@@]3(CCC[C@H](Cn4cnc5ccc(cc45)C#N)C3)OC2=O	O95180	CACNA1H	5.2860	Ion Channel	Voltage Gated
C[C@]1(Cn2cnc3ccc(cc23)C#N)CCC[C@@]4(CN(C(=O)O4)c5ccc(CC#N)cc5)C1	O95180	CACNA1H	5.2322	Ion Channel	Voltage Gated
COc1ccc(NC(=O)Cc2ccc(cc2)C(F)(F)F)cc1Nc3oc(cn3)c4ccncc4	O95180	CACNA1H	5.3560	Ion Channel	Voltage Gated
Clc1ccc(Cl)c(c1)N2C[C@@]3(CCC[C@H](Cn4cnc5ccc(cc45)C#N)C3)OC2=O	O95180	CACNA1H	5.1617	Ion Channel	Voltage Gated
COc1ccccc1CN2C[C@@]3(CCC[C@H](Cn4cnc5ccc(cc45)C#N)C3)OC2=O	O95180	CACNA1H	5.1932	Ion Channel	Voltage Gated
FC(F)(F)Oc1ccc(cc1)N2C[C@@]3(CCC[C@H](Cn4cnc5ccc(cc45)C#N)C3)OC2=O	O95180	CACNA1H	5.1877	Ion Channel	Voltage Gated
O=C1O[C@]2(CCC[C@H](Cn3cnc4ccc(cc34)C#N)C2)CN1Cc5cccc(c5)c6ccccn6	O95180	CACNA1H	5.1842	Ion Channel	Voltage Gated
O=C1O[C@]2(CCC[C@H](Cn3cnc4ccc(cc34)C#N)C2)CN1Cc5ccccc5	O95180	CACNA1H	5.1992	Ion Channel	Voltage Gated
CCOc1ccccc1CN2C[C@@]3(CCC[C@H](Cn4cnc5ccc(cc45)C#N)C3)OC2=O	O95180	CACNA1H	5.1374	Ion Channel	Voltage Gated
C[C@]1(Cn2cnc3ccc(cc23)C#N)CCC[C@@]4(CN(Cc5ccccc5F)C(=O)O4)C1	O95180	CACNA1H	5.1969	Ion Channel	Voltage Gated
COc1cc(OC)cc(c1)C(=O)Nc2ccc(C)c(Nc3oc(cn3)c4ccncc4)c2	O95180	CACNA1H	5.2820	Ion Channel	Voltage Gated
COc1ccc(CN2C[C@@]3(CCC[C@](CO)(Cn4cnc5ccc(cc45)C#N)C3)OC2=O)cc1	O95180	CACNA1H	5.1319	Ion Channel	Voltage Gated
Cc1onc(COc2cccc(c2)N3C[C@@]4(CCC[C@H](Cn5cnc6ccc(cc56)C#N)C4)OC3=O)c1	O95180	CACNA1H	5.2458	Ion Channel	Voltage Gated
CCOc1cccc(c1)N2C[C@@]3(CCC[C@](C)(Cn4cnc5ccc(cc45)C#N)C3)OC2=O	O95180	CACNA1H	5.2138	Ion Channel	Voltage Gated
COc1cccc(c1)N2C[C@@]3(CCC[C@H](Cn4cnc5cc(F)c(cc45)C#N)C3)OC2=O	O95180	CACNA1H	5.1515	Ion Channel	Voltage Gated
C[C@]1(Cn2cnc3ccc(cc23)C#N)CCC[C@@]4(CN(Cc5ccccc5)C(=O)O4)C1	O95180	CACNA1H	5.1452	Ion Channel	Voltage Gated
Cc1ccc(N2C[C@@]3(CCC[C@H](Cn4cnc5ccc(cc45)C#N)C3)OC2=O)c(Cl)c1	O95180	CACNA1H	5.2098	Ion Channel	Voltage Gated
COc1ccc(Cl)c(c1)N2C[C@@]3(CCC[C@H](Cn4cnc5ccc(cc45)C#N)C3)OC2=O	O95180	CACNA1H	5.2215	Ion Channel	Voltage Gated
Cc1cc(Cl)ccc1N2C[C@@]3(CCC[C@](C)(Cn4cnc5ccc(cc45)C#N)C3)OC2=O	O95180	CACNA1H	5.2331	Ion Channel	Voltage Gated
Cc1ccc(NC(=S)Nc2ccc(cc2)C#N)cc1Nc3oc(cn3)c4ccncc4	O95180	CACNA1H	5.4757	Ion Channel	Voltage Gated
COc1ccc(CN2C[C@@]3(CCC[C@](COCc4ccccc4)(Cn5cnc6ccc(cc56)C#N)C3)OC2=O)cc1	O95180	CACNA1H	5.1901	Ion Channel	Voltage Gated
COc1ccccc1N2C[C@@]3(CCC[C@](C)(Cn4cnc5ccc(cc45)C#N)C3)OC2=O	O95180	CACNA1H	5.2015	Ion Channel	Voltage Gated
Cc1cccc(CC(=O)Nc2ccc(C)c(Nc3oc(cn3)c4ccncc4)c2)c1	O95180	CACNA1H	5.3961	Ion Channel	Voltage Gated
O=C1O[C@]2(CCC[C@H](Cn3cnc4ccc(cc34)C#N)C2)CN1Cc5cccc(c5)c6ccc(cc6)C#N	O95180	CACNA1H	5.2242	Ion Channel	Voltage Gated
COc1ccc(C)c(c1)N2C[C@@]3(CCC[C@](C)(Cn4cnc5ccc(cc45)C#N)C3)OC2=O	O95180	CACNA1H	5.2348	Ion Channel	Voltage Gated
Clc1ccc(cc1)c2cccc(CN3C[C@@]4(CCC[C@H](Cn5cnc6ccc(cc56)C#N)C4)OC3=O)c2	O95180	CACNA1H	5.2380	Ion Channel	Voltage Gated
Cc1ccc(cc1Nc2oc(cn2)c3ccncc3)C(=O)NCc4ccccc4	O95180	CACNA1H	5.3832	Ion Channel	Voltage Gated
Clc1cccc(c1)c2cccc(CN3C[C@@]4(CCC[C@H](Cn5cnc6ccc(cc56)C#N)C4)OC3=O)c2	O95180	CACNA1H	5.2040	Ion Channel	Voltage Gated
C[C@]1(Cn2cnc3ccc(cc23)C#N)CCC[C@@]4(CN(C(=O)O4)c5cccc(Cl)c5)C1	O95180	CACNA1H	5.2054	Ion Channel	Voltage Gated
COc1ccc(CN2C[C@@]3(CCC[C@](CC#N)(Cn4cnc5ccc(cc45)C#N)C3)OC2=O)cc1	O95180	CACNA1H	5.1567	Ion Channel	Voltage Gated
C[C@]1(Cn2cnc3ccc(cc23)C#N)CCC[C@@]4(CN(C(=O)O4)c5c(F)cccc5F)C1	O95180	CACNA1H	5.2260	Ion Channel	Voltage Gated
C[C@]1(Cn2cnc3ccc(cc23)C#N)CCC[C@@]4(CN(C(=O)O4)c5ccccc5C(F)(F)F)C1	O95180	CACNA1H	5.2641	Ion Channel	Voltage Gated
CC(C)COC(=O)Nc1ccc(C)c(Nc2oc(cn2)c3ccncc3)c1	O95180	CACNA1H	5.3851	Ion Channel	Voltage Gated
COc1cccc(c1)N2C[C@@]3(CCC[C@](C)(Cn4cnc5ccc(cc45)C#N)C3)OC2=O	O95180	CACNA1H	5.2119	Ion Channel	Voltage Gated
Clc1cc(cc2c1ncn2C[C@H]3CCC[C@]4(C3)CN(Cc5ccccc5)C(=O)O4)C#N	O95180	CACNA1H	5.2644	Ion Channel	Voltage Gated
CC12CCC(C1)C(C)(C)C2NC(=O)Nc3nn(Cc4ccccc4)c5CCCCc35	O95180	CACNA1H	5.3044	Ion Channel	Voltage Gated
CN(C)c1cccc(NC(=O)c2ccc(C)c(Nc3oc(cn3)c4ccncc4)c2)c1	O95180	CACNA1H	5.2766	Ion Channel	Voltage Gated
Cc1ccc(cc1)N2C[C@@]3(CCC[C@H](Cn4cnc5cc(F)c(cc45)C#N)C3)OC2=O	O95180	CACNA1H	5.1769	Ion Channel	Voltage Gated
CCOc1cccc(c1)N2C[C@@]3(CCC[C@](C)(Cn4cnc5c(C)cc(cc45)C#N)C3)OC2=O	O95180	CACNA1H	5.2303	Ion Channel	Voltage Gated
COc1cccc(CN2C[C@@]3(CCC[C@H](Cn4cnc5ccc(cc45)C#N)C3)OC2=O)c1	O95180	CACNA1H	5.2165	Ion Channel	Voltage Gated
Fc1ccc(cn1)c2cccc(CN3C[C@@]4(CCC[C@H](Cn5cnc6ccc(cc56)C#N)C4)OC3=O)c2	O95180	CACNA1H	5.2131	Ion Channel	Voltage Gated
Cn1cc(cn1)c2cccc(CN3C[C@@]4(CCC[C@H](Cn5cnc6ccc(cc56)C#N)C4)OC3=O)c2	O95180	CACNA1H	5.1818	Ion Channel	Voltage Gated
O=C1O[C@]2(CCC[C@H](Cn3cnc4ccc(cc34)C#N)C2)CN1c5cccc(OCc6ccccc6)c5	O95180	CACNA1H	5.1452	Ion Channel	Voltage Gated
O=C1O[C@]2(CCC[C@H](Cn3cnc4ccc(cc34)C#N)C2)CN1c5ccc6OCCOc6c5	O95180	CACNA1H	5.1653	Ion Channel	Voltage Gated
COc1ccc(C)c(c1)N2C[C@@]3(CCC[C@H](Cn4cnc5ccc(cc45)C#N)C3)OC2=O	O95180	CACNA1H	5.2697	Ion Channel	Voltage Gated
COc1cccc(c1)c2cccc(CN3C[C@@]4(CCC[C@H](Cn5cnc6ccc(cc56)C#N)C4)OC3=O)c2	O95180	CACNA1H	5.2194	Ion Channel	Voltage Gated
Cc1ccc(NC(=S)NCc2ccccc2)cc1Nc3oc(cn3)c4ccncc4	O95180	CACNA1H	5.4787	Ion Channel	Voltage Gated
O=C(COc1ccc2CCCc2c1)N(Cc3cccs3)c4cc[nH]n4	O95180	CACNA1H	5.3771	Ion Channel	Voltage Gated
O=C1O[C@]2(CCC[C@H](Cn3cnc4ccc(cc34)C#N)C2)CN1Cc5cccc(Oc6ccccc6)c5	O95180	CACNA1H	5.2021	Ion Channel	Voltage Gated
O=C1O[C@]2(CCC[C@H](Cn3cnc4ccc(cc34)C#N)C2)CN1Cc5cccc(c5)c6cncnc6	O95180	CACNA1H	5.2113	Ion Channel	Voltage Gated
O=C1O[C@]2(CCC[C@H](Cn3cnc4ccc(cc34)C#N)C2)CN1c5ccc(CC#N)cc5	O95180	CACNA1H	5.1837	Ion Channel	Voltage Gated
Cc1ccc(N2C[C@@]3(CCC[C@](CO)(Cn4cnc5ccc(cc45)C#N)C3)OC2=O)c(Cl)c1	O95180	CACNA1H	5.1640	Ion Channel	Voltage Gated
COc1ccc(NC(=O)Cc2ccc(F)cc2)cc1Nc3oc(cn3)c4ccncc4	O95180	CACNA1H	5.3664	Ion Channel	Voltage Gated
C[C@]1(Cn2cnc3ccc(cc23)C#N)CCC[C@@]4(CN(C(=O)O4)c5ccccc5F)C1	O95180	CACNA1H	5.1949	Ion Channel	Voltage Gated
Brc1cccc(CN2C[C@@]3(CCC[C@H](Cn4cnc5ccc(cc45)C#N)C3)OC2=O)c1	O95180	CACNA1H	5.2176	Ion Channel	Voltage Gated
C[C@]1(Cn2cnc3ccc(cc23)C#N)CCC[C@@]4(CN(C(=O)O4)c5ccccc5O)C1	O95180	CACNA1H	5.1699	Ion Channel	Voltage Gated
CC(C)(CN1C[C@@]2(CCC[C@H](Cn3cnc4ccc(cc34)C#N)C2)OC1=O)Oc5ccccc5	O95180	CACNA1H	5.1646	Ion Channel	Voltage Gated
CC(C)(CN1C[C@@]2(CCC[C@H](Cn3cnc4ccc(cc34)C#N)C2)OC1=O)c5ccccc5	O95180	CACNA1H	5.1502	Ion Channel	Voltage Gated
C[C@]1(Cn2cnc3ccc(cc23)C#N)CCC[C@@]4(CN(C(=O)O4)c5cc(F)ccc5F)C1	O95180	CACNA1H	5.2072	Ion Channel	Voltage Gated
Fc1cc2ncn(C[C@H]3CCC[C@]4(C3)CN(Cc5ccccc5)C(=O)O4)c2cc1C#N	O95180	CACNA1H	5.1280	Ion Channel	Voltage Gated
COc1ccc(F)cc1N2C[C@@]3(CCC[C@](C)(Cn4cnc5ccc(cc45)C#N)C3)OC2=O	O95180	CACNA1H	5.1408	Ion Channel	Voltage Gated
CC(C)(COc1ccc(Cl)cc1)CN2C[C@@]3(CCC[C@H](Cn4cnc5ccc(cc45)C#N)C3)OC2=O	O95180	CACNA1H	5.1699	Ion Channel	Voltage Gated
CC1(C)Cc2cccc(CN3C[C@@]4(CCC[C@H](Cn5cnc6ccc(cc56)C#N)C4)OC3=O)c2O1	O95180	CACNA1H	5.2625	Ion Channel	Voltage Gated
Cc1ccc(NC(=O)c2ccc3cc[nH]c3c2)cc1Nc4oc(cn4)c5ccncc5	O95180	CACNA1H	5.3012	Ion Channel	Voltage Gated
Cc1oncc1C(=O)Nc2ccc(C)c(Nc3oc(cn3)c4ccncc4)c2	O95180	CACNA1H	5.4316	Ion Channel	Voltage Gated
CN1CCC(CC1)c2ccc(Nc3nc(N)n(n3)c4ccccn4)cc2	P30556	AGTR1	6.1520	Membrane rcpt	GPCR family A
C[C@]1(Cn2cnc3ccc(cc23)C#N)CCC[C@@]4(CN(Cc5cccc(c5)c6ccccc6)C(=O)O4)C1	P30556	AGTR1	7.1525	Membrane rcpt	GPCR family A
FC(F)(F)c1cccc(CN2C[C@@]3(CCC[C@H](Cn4cnc5ccc(cc45)C#N)C3)OC2=O)c1	P30556	AGTR1	6.3693	Membrane rcpt	GPCR family A
Fc1ccccc1CN2C[C@@]3(CCC[C@H](Cn4cnc5ccc(cc45)C#N)C3)OC2=O	P30556	AGTR1	6.3693	Membrane rcpt	GPCR family A
CCOc1cccc(c1)N2C[C@@]3(CCC[C@H](Cn4cnc5ccc(cc45)C#N)C3)OC2=O	P30556	AGTR1	5.9849	Membrane rcpt	GPCR family A
O=C1O[C@]2(CCC[C@H](Cn3cnc4ccc(cc34)C#N)C2)CN1c5cccc6CCCCc56	P30556	AGTR1	6.4545	Membrane rcpt	GPCR family A
O=C1O[C@]2(CCC[C@H](Cn3cnc4ccc(cc34)C#N)C2)CN1Cc5cccc6ccccc56	P30556	AGTR1	6.5801	Membrane rcpt	GPCR family A
Clc1cccc(CN2C[C@@]3(CCC[C@H](Cn4cnc5ccc(cc45)C#N)C3)OC2=O)c1Cl	P30556	AGTR1	6.4503	Membrane rcpt	GPCR family A
COc1ccc(NC(=O)c2cccc(c2)C(F)(F)F)cc1Nc3oc(cn3)c4cccnc4	P30556	AGTR1	6.4082	Membrane rcpt	GPCR family A
FC(F)(F)c1cccc(c1)C(=O)Nc2ccc(Cl)c(Nc3oc(cn3)c4cccnc4)c2	P30556	AGTR1	6.5276	Membrane rcpt	GPCR family A
CCOC(=O)c1ccc(F)c(c1)N2C[C@@]3(CCC[C@](C)(Cn4cnc5ccc(cc45)C#N)C3)OC2=O	P30556	AGTR1	6.6022	Membrane rcpt	GPCR family A
Clc1cccc(Cl)c1N2C[C@@]3(CCC[C@H](Cn4cnc5ccc(cc45)C#N)C3)OC2=O	P30556	AGTR1	6.3443	Membrane rcpt	GPCR family A
O=C1O[C@]2(CCC[C@H](Cn3cnc4ccc(cc34)C#N)C2)CN1c5ccc(Cn6cccn6)cc5	P30556	AGTR1	7.0194	Membrane rcpt	GPCR family A
Cc1ccc(NC(=O)c2cccc(c2)C(F)(F)F)cc1Nc3occ(n3)c4cccnc4	P30556	AGTR1	6.4980	Membrane rcpt	GPCR family A
O=C1O[C@]2(CCC[C@H](Cn3cnc4ccc(cc34)C#N)C2)CN1Cc5cccc(c5)c6ccccc6	P30556	AGTR1	6.7433	Membrane rcpt	GPCR family A
CC1(CN2C[C@@]3(CCC[C@H](Cn4cnc5ccc(cc45)C#N)C3)OC2=O)CCN(C1)c6ccccc6	P30556	AGTR1	6.8994	Membrane rcpt	GPCR family A
CCOc1cccc(c1)N2C[C@@]3(CCC[C@](CO)(Cn4cnc5ccc(cc45)C#N)C3)OC2=O	P30556	AGTR1	6.5654	Membrane rcpt	GPCR family A
Cc1[nH]c(\C=C\2/C(=O)Nc3ccc(Cl)cc23)c(C)c1CCC(=O)O	P30556	AGTR1	5.9160	Membrane rcpt	GPCR family A
O=C1O[C@]2(CCC[C@H](Cn3cnc4ccc(cc34)C#N)C2)CN1[C@H]5CCc6ccccc56	P30556	AGTR1	6.3970	Membrane rcpt	GPCR family A
NC(=O)c1cccc(CNc2ccc(CCC(=O)O)cc2)c1	P30556	AGTR1	5.9774	Membrane rcpt	GPCR family A
CCOc1cc(ccc1C)N2C[C@@]3(CCC[C@H](Cn4cnc5ccc(cc45)C#N)C3)OC2=O	P30556	AGTR1	6.0875	Membrane rcpt	GPCR family A
C[C@]1(Cn2cnc3ccc(cc23)C#N)CCC[C@@]4(CN(C(=O)O4)c5ccc(CC#N)cc5)C1	P30556	AGTR1	6.4741	Membrane rcpt	GPCR family A
COc1ccc(NC(=O)Cc2ccc(cc2)C(F)(F)F)cc1Nc3oc(cn3)c4ccncc4	P30556	AGTR1	6.5710	Membrane rcpt	GPCR family A
Clc1ccc(Cl)c(c1)N2C[C@@]3(CCC[C@H](Cn4cnc5ccc(cc45)C#N)C3)OC2=O	P30556	AGTR1	6.2929	Membrane rcpt	GPCR family A
COc1ccccc1CN2C[C@@]3(CCC[C@H](Cn4cnc5ccc(cc45)C#N)C3)OC2=O	P30556	AGTR1	6.2392	Membrane rcpt	GPCR family A
FC(F)(F)Oc1ccc(cc1)N2C[C@@]3(CCC[C@H](Cn4cnc5ccc(cc45)C#N)C3)OC2=O	P30556	AGTR1	6.3849	Membrane rcpt	GPCR family A
O=C1O[C@]2(CCC[C@H](Cn3cnc4ccc(cc34)C#N)C2)CN1Cc5cccc(c5)c6ccccn6	P30556	AGTR1	6.5697	Membrane rcpt	GPCR family A
O=C1O[C@]2(CCC[C@H](Cn3cnc4ccc(cc34)C#N)C2)CN1Cc5ccccc5	P30556	AGTR1	6.4909	Membrane rcpt	GPCR family A
CCOc1ccccc1CN2C[C@@]3(CCC[C@H](Cn4cnc5ccc(cc45)C#N)C3)OC2=O	P30556	AGTR1	6.4531	Membrane rcpt	GPCR family A
C[C@]1(Cn2cnc3ccc(cc23)C#N)CCC[C@@]4(CN(Cc5ccccc5F)C(=O)O4)C1	P30556	AGTR1	6.4164	Membrane rcpt	GPCR family A
COc1cc(OC)cc(c1)C(=O)Nc2ccc(C)c(Nc3oc(cn3)c4ccncc4)c2	P30556	AGTR1	6.2879	Membrane rcpt	GPCR family A
COc1ccc(CN2C[C@@]3(CCC[C@](CO)(Cn4cnc5ccc(cc45)C#N)C3)OC2=O)cc1	P30556	AGTR1	6.4821	Membrane rcpt	GPCR family A
Cc1onc(COc2cccc(c2)N3C[C@@]4(CCC[C@H](Cn5cnc6ccc(cc56)C#N)C4)OC3=O)c1	P30556	AGTR1	6.6390	Membrane rcpt	GPCR family A
CCOc1cccc(c1)N2C[C@@]3(CCC[C@](C)(Cn4cnc5ccc(cc45)C#N)C3)OC2=O	P30556	AGTR1	6.3591	Membrane rcpt	GPCR family A
COc1cccc(c1)N2C[C@@]3(CCC[C@H](Cn4cnc5cc(F)c(cc45)C#N)C3)OC2=O	P30556	AGTR1	5.8411	Membrane rcpt	GPCR family A
C[C@]1(Cn2cnc3ccc(cc23)C#N)CCC[C@@]4(CN(Cc5ccccc5)C(=O)O4)C1	P30556	AGTR1	6.5168	Membrane rcpt	GPCR family A
Cc1ccc(N2C[C@@]3(CCC[C@H](Cn4cnc5ccc(cc45)C#N)C3)OC2=O)c(Cl)c1	P30556	AGTR1	6.2978	Membrane rcpt	GPCR family A
COc1ccc(Cl)c(c1)N2C[C@@]3(CCC[C@H](Cn4cnc5ccc(cc45)C#N)C3)OC2=O	P30556	AGTR1	6.1628	Membrane rcpt	GPCR family A
Cc1cc(Cl)ccc1N2C[C@@]3(CCC[C@](C)(Cn4cnc5ccc(cc45)C#N)C3)OC2=O	P30556	AGTR1	6.4331	Membrane rcpt	GPCR family A
Cc1ccc(NC(=S)Nc2ccc(cc2)C#N)cc1Nc3oc(cn3)c4ccncc4	P30556	AGTR1	6.1561	Membrane rcpt	GPCR family A
COc1ccc(CN2C[C@@]3(CCC[C@](COCc4ccccc4)(Cn5cnc6ccc(cc56)C#N)C3)OC2=O)cc1	P30556	AGTR1	7.2823	Membrane rcpt	GPCR family A
COc1ccccc1N2C[C@@]3(CCC[C@](C)(Cn4cnc5ccc(cc45)C#N)C3)OC2=O	P30556	AGTR1	6.2431	Membrane rcpt	GPCR family A
Cc1cccc(CC(=O)Nc2ccc(C)c(Nc3oc(cn3)c4ccncc4)c2)c1	P30556	AGTR1	6.3736	Membrane rcpt	GPCR family A
O=C1O[C@]2(CCC[C@H](Cn3cnc4ccc(cc34)C#N)C2)CN1Cc5cccc(c5)c6ccc(cc6)C#N	P30556	AGTR1	7.0866	Membrane rcpt	GPCR family A
COc1ccc(C)c(c1)N2C[C@@]3(CCC[C@](C)(Cn4cnc5ccc(cc45)C#N)C3)OC2=O	P30556	AGTR1	6.1148	Membrane rcpt	GPCR family A
Clc1ccc(cc1)c2cccc(CN3C[C@@]4(CCC[C@H](Cn5cnc6ccc(cc56)C#N)C4)OC3=O)c2	P30556	AGTR1	7.1020	Membrane rcpt	GPCR family A
Cc1ccc(cc1Nc2oc(cn2)c3ccncc3)C(=O)NCc4ccccc4	P30556	AGTR1	6.4364	Membrane rcpt	GPCR family A
Clc1cccc(c1)c2cccc(CN3C[C@@]4(CCC[C@H](Cn5cnc6ccc(cc56)C#N)C4)OC3=O)c2	P30556	AGTR1	7.1020	Membrane rcpt	GPCR family A
C[C@]1(Cn2cnc3ccc(cc23)C#N)CCC[C@@]4(CN(C(=O)O4)c5cccc(Cl)c5)C1	P30556	AGTR1	6.3401	Membrane rcpt	GPCR family A
COc1ccc(CN2C[C@@]3(CCC[C@](CC#N)(Cn4cnc5ccc(cc45)C#N)C3)OC2=O)cc1	P30556	AGTR1	6.6701	Membrane rcpt	GPCR family A
C[C@]1(Cn2cnc3ccc(cc23)C#N)CCC[C@@]4(CN(C(=O)O4)c5c(F)cccc5F)C1	P30556	AGTR1	6.2614	Membrane rcpt	GPCR family A
C[C@]1(Cn2cnc3ccc(cc23)C#N)CCC[C@@]4(CN(C(=O)O4)c5ccccc5C(F)(F)F)C1	P30556	AGTR1	6.4035	Membrane rcpt	GPCR family A
CC(C)COC(=O)Nc1ccc(C)c(Nc2oc(cn2)c3ccncc3)c1	P30556	AGTR1	5.9829	Membrane rcpt	GPCR family A
COc1cccc(c1)N2C[C@@]3(CCC[C@](C)(Cn4cnc5ccc(cc45)C#N)C3)OC2=O	P30556	AGTR1	6.2752	Membrane rcpt	GPCR family A
Clc1cc(cc2c1ncn2C[C@H]3CCC[C@]4(C3)CN(Cc5ccccc5)C(=O)O4)C#N	P30556	AGTR1	6.4503	Membrane rcpt	GPCR family A
CC12CCC(C1)C(C)(C)C2NC(=O)Nc3nn(Cc4ccccc4)c5CCCCc35	P30556	AGTR1	6.6750	Membrane rcpt	GPCR family A
CN(C)c1cccc(NC(=O)c2ccc(C)c(Nc3oc(cn3)c4ccncc4)c2)c1	P30556	AGTR1	6.2800	Membrane rcpt	GPCR family A
Cc1ccc(cc1)N2C[C@@]3(CCC[C@H](Cn4cnc5cc(F)c(cc45)C#N)C3)OC2=O	P30556	AGTR1	6.2925	Membrane rcpt	GPCR family A
CCOc1cccc(c1)N2C[C@@]3(CCC[C@](C)(Cn4cnc5c(C)cc(cc45)C#N)C3)OC2=O	P30556	AGTR1	6.7091	Membrane rcpt	GPCR family A
COc1cccc(CN2C[C@@]3(CCC[C@H](Cn4cnc5ccc(cc45)C#N)C3)OC2=O)c1	P30556	AGTR1	6.2125	Membrane rcpt	GPCR family A
Fc1ccc(cn1)c2cccc(CN3C[C@@]4(CCC[C@H](Cn5cnc6ccc(cc56)C#N)C4)OC3=O)c2	P30556	AGTR1	6.6738	Membrane rcpt	GPCR family A
Cn1cc(cn1)c2cccc(CN3C[C@@]4(CCC[C@H](Cn5cnc6ccc(cc56)C#N)C4)OC3=O)c2	P30556	AGTR1	6.9871	Membrane rcpt	GPCR family A
O=C1O[C@]2(CCC[C@H](Cn3cnc4ccc(cc34)C#N)C2)CN1c5cccc(OCc6ccccc6)c5	P30556	AGTR1	6.5356	Membrane rcpt	GPCR family A
O=C1O[C@]2(CCC[C@H](Cn3cnc4ccc(cc34)C#N)C2)CN1c5ccc6OCCOc6c5	P30556	AGTR1	5.9152	Membrane rcpt	GPCR family A
COc1ccc(C)c(c1)N2C[C@@]3(CCC[C@H](Cn4cnc5ccc(cc45)C#N)C3)OC2=O	P30556	AGTR1	6.1332	Membrane rcpt	GPCR family A
COc1cccc(c1)c2cccc(CN3C[C@@]4(CCC[C@H](Cn5cnc6ccc(cc56)C#N)C4)OC3=O)c2	P30556	AGTR1	6.9251	Membrane rcpt	GPCR family A
Cc1ccc(NC(=S)NCc2ccccc2)cc1Nc3oc(cn3)c4ccncc4	P30556	AGTR1	6.3284	Membrane rcpt	GPCR family A
O=C(COc1ccc2CCCc2c1)N(Cc3cccs3)c4cc[nH]n4	P30556	AGTR1	6.1283	Membrane rcpt	GPCR family A
O=C1O[C@]2(CCC[C@H](Cn3cnc4ccc(cc34)C#N)C2)CN1Cc5cccc(Oc6ccccc6)c5	P30556	AGTR1	6.8520	Membrane rcpt	GPCR family A
O=C1O[C@]2(CCC[C@H](Cn3cnc4ccc(cc34)C#N)C2)CN1Cc5cccc(c5)c6cncnc6	P30556	AGTR1	6.7793	Membrane rcpt	GPCR family A
O=C1O[C@]2(CCC[C@H](Cn3cnc4ccc(cc34)C#N)C2)CN1c5ccc(CC#N)cc5	P30556	AGTR1	6.4355	Membrane rcpt	GPCR family A
Cc1ccc(N2C[C@@]3(CCC[C@](CO)(Cn4cnc5ccc(cc45)C#N)C3)OC2=O)c(Cl)c1	P30556	AGTR1	6.1909	Membrane rcpt	GPCR family A
COc1ccc(NC(=O)Cc2ccc(F)cc2)cc1Nc3oc(cn3)c4ccncc4	P30556	AGTR1	6.4875	Membrane rcpt	GPCR family A
C[C@]1(Cn2cnc3ccc(cc23)C#N)CCC[C@@]4(CN(C(=O)O4)c5ccccc5F)C1	P30556	AGTR1	6.2717	Membrane rcpt	GPCR family A
Brc1cccc(CN2C[C@@]3(CCC[C@H](Cn4cnc5ccc(cc45)C#N)C3)OC2=O)c1	P30556	AGTR1	6.3784	Membrane rcpt	GPCR family A
C[C@]1(Cn2cnc3ccc(cc23)C#N)CCC[C@@]4(CN(C(=O)O4)c5ccccc5O)C1	P30556	AGTR1	6.2893	Membrane rcpt	GPCR family A
CC(C)(CN1C[C@@]2(CCC[C@H](Cn3cnc4ccc(cc34)C#N)C2)OC1=O)Oc5ccccc5	P30556	AGTR1	6.5534	Membrane rcpt	GPCR family A
CC(C)(CN1C[C@@]2(CCC[C@H](Cn3cnc4ccc(cc34)C#N)C2)OC1=O)c5ccccc5	P30556	AGTR1	6.5396	Membrane rcpt	GPCR family A
C[C@]1(Cn2cnc3ccc(cc23)C#N)CCC[C@@]4(CN(C(=O)O4)c5cc(F)ccc5F)C1	P30556	AGTR1	6.2717	Membrane rcpt	GPCR family A
Fc1cc2ncn(C[C@H]3CCC[C@]4(C3)CN(Cc5ccccc5)C(=O)O4)c2cc1C#N	P30556	AGTR1	6.4310	Membrane rcpt	GPCR family A
COc1ccc(F)cc1N2C[C@@]3(CCC[C@](C)(Cn4cnc5ccc(cc45)C#N)C3)OC2=O	P30556	AGTR1	6.0551	Membrane rcpt	GPCR family A
CC(C)(COc1ccc(Cl)cc1)CN2C[C@@]3(CCC[C@H](Cn4cnc5ccc(cc45)C#N)C3)OC2=O	P30556	AGTR1	6.7154	Membrane rcpt	GPCR family A
CC1(C)Cc2cccc(CN3C[C@@]4(CCC[C@H](Cn5cnc6ccc(cc56)C#N)C4)OC3=O)c2O1	P30556	AGTR1	6.7323	Membrane rcpt	GPCR family A
Cc1ccc(NC(=O)c2ccc3cc[nH]c3c2)cc1Nc4oc(cn4)c5ccncc5	P30556	AGTR1	6.4180	Membrane rcpt	GPCR family A
Cc1oncc1C(=O)Nc2ccc(C)c(Nc3oc(cn3)c4ccncc4)c2	P30556	AGTR1	6.4180	Membrane rcpt	GPCR family A
CN1CCC(CC1)c2ccc(Nc3nc(N)n(n3)c4ccccn4)cc2	P08908	HTR1A	6.5453	Membrane rcpt	GPCR family A
C[C@]1(Cn2cnc3ccc(cc23)C#N)CCC[C@@]4(CN(Cc5cccc(c5)c6ccccc6)C(=O)O4)C1	P08908	HTR1A	6.5354	Membrane rcpt	GPCR family A
FC(F)(F)c1cccc(CN2C[C@@]3(CCC[C@H](Cn4cnc5ccc(cc45)C#N)C3)OC2=O)c1	P08908	HTR1A	6.8793	Membrane rcpt	GPCR family A
Fc1ccccc1CN2C[C@@]3(CCC[C@H](Cn4cnc5ccc(cc45)C#N)C3)OC2=O	P08908	HTR1A	7.2075	Membrane rcpt	GPCR family A
CCOc1cccc(c1)N2C[C@@]3(CCC[C@H](Cn4cnc5ccc(cc45)C#N)C3)OC2=O	P08908	HTR1A	6.9353	Membrane rcpt	GPCR family A
O=C1O[C@]2(CCC[C@H](Cn3cnc4ccc(cc34)C#N)C2)CN1c5cccc6CCCCc56	P08908	HTR1A	7.2139	Membrane rcpt	GPCR family A
O=C1O[C@]2(CCC[C@H](Cn3cnc4ccc(cc34)C#N)C2)CN1Cc5cccc6ccccc56	P08908	HTR1A	7.2272	Membrane rcpt	GPCR family A
Clc1cccc(CN2C[C@@]3(CCC[C@H](Cn4cnc5ccc(cc45)C#N)C3)OC2=O)c1Cl	P08908	HTR1A	6.8826	Membrane rcpt	GPCR family A
COc1ccc(NC(=O)c2cccc(c2)C(F)(F)F)cc1Nc3oc(cn3)c4cccnc4	P08908	HTR1A	6.9495	Membrane rcpt	GPCR family A
FC(F)(F)c1cccc(c1)C(=O)Nc2ccc(Cl)c(Nc3oc(cn3)c4cccnc4)c2	P08908	HTR1A	7.5002	Membrane rcpt	GPCR family A
CCOC(=O)c1ccc(F)c(c1)N2C[C@@]3(CCC[C@](C)(Cn4cnc5ccc(cc45)C#N)C3)OC2=O	P08908	HTR1A	6.8881	Membrane rcpt	GPCR family A
Clc1cccc(Cl)c1N2C[C@@]3(CCC[C@H](Cn4cnc5ccc(cc45)C#N)C3)OC2=O	P08908	HTR1A	6.6640	Membrane rcpt	GPCR family A
O=C1O[C@]2(CCC[C@H](Cn3cnc4ccc(cc34)C#N)C2)CN1c5ccc(Cn6cccn6)cc5	P08908	HTR1A	6.8115	Membrane rcpt	GPCR family A
Cc1ccc(NC(=O)c2cccc(c2)C(F)(F)F)cc1Nc3occ(n3)c4cccnc4	P08908	HTR1A	7.6621	Membrane rcpt	GPCR family A
O=C1O[C@]2(CCC[C@H](Cn3cnc4ccc(cc34)C#N)C2)CN1Cc5cccc(c5)c6ccccc6	P08908	HTR1A	6.8641	Membrane rcpt	GPCR family A
CC1(CN2C[C@@]3(CCC[C@H](Cn4cnc5ccc(cc45)C#N)C3)OC2=O)CCN(C1)c6ccccc6	P08908	HTR1A	7.3453	Membrane rcpt	GPCR family A
CCOc1cccc(c1)N2C[C@@]3(CCC[C@](CO)(Cn4cnc5ccc(cc45)C#N)C3)OC2=O	P08908	HTR1A	7.1954	Membrane rcpt	GPCR family A
Cc1[nH]c(\C=C\2/C(=O)Nc3ccc(Cl)cc23)c(C)c1CCC(=O)O	P08908	HTR1A	6.7517	Membrane rcpt	GPCR family A
O=C1O[C@]2(CCC[C@H](Cn3cnc4ccc(cc34)C#N)C2)CN1[C@H]5CCc6ccccc56	P08908	HTR1A	6.7896	Membrane rcpt	GPCR family A
NC(=O)c1cccc(CNc2ccc(CCC(=O)O)cc2)c1	P08908	HTR1A	6.8269	Membrane rcpt	GPCR family A
CCOc1cc(ccc1C)N2C[C@@]3(CCC[C@H](Cn4cnc5ccc(cc45)C#N)C3)OC2=O	P08908	HTR1A	7.0234	Membrane rcpt	GPCR family A
C[C@]1(Cn2cnc3ccc(cc23)C#N)CCC[C@@]4(CN(C(=O)O4)c5ccc(CC#N)cc5)C1	P08908	HTR1A	6.3096	Membrane rcpt	GPCR family A
COc1ccc(NC(=O)Cc2ccc(cc2)C(F)(F)F)cc1Nc3oc(cn3)c4ccncc4	P08908	HTR1A	7.0374	Membrane rcpt	GPCR family A
Clc1ccc(Cl)c(c1)N2C[C@@]3(CCC[C@H](Cn4cnc5ccc(cc45)C#N)C3)OC2=O	P08908	HTR1A	6.7832	Membrane rcpt	GPCR family A
COc1ccccc1CN2C[C@@]3(CCC[C@H](Cn4cnc5ccc(cc45)C#N)C3)OC2=O	P08908	HTR1A	7.4323	Membrane rcpt	GPCR family A
FC(F)(F)Oc1ccc(cc1)N2C[C@@]3(CCC[C@H](Cn4cnc5ccc(cc45)C#N)C3)OC2=O	P08908	HTR1A	6.6166	Membrane rcpt	GPCR family A
O=C1O[C@]2(CCC[C@H](Cn3cnc4ccc(cc34)C#N)C2)CN1Cc5cccc(c5)c6ccccn6	P08908	HTR1A	6.9295	Membrane rcpt	GPCR family A
O=C1O[C@]2(CCC[C@H](Cn3cnc4ccc(cc34)C#N)C2)CN1Cc5ccccc5	P08908	HTR1A	7.0081	Membrane rcpt	GPCR family A
CCOc1ccccc1CN2C[C@@]3(CCC[C@H](Cn4cnc5ccc(cc45)C#N)C3)OC2=O	P08908	HTR1A	7.5503	Membrane rcpt	GPCR family A
C[C@]1(Cn2cnc3ccc(cc23)C#N)CCC[C@@]4(CN(Cc5ccccc5F)C(=O)O4)C1	P08908	HTR1A	6.6924	Membrane rcpt	GPCR family A
COc1cc(OC)cc(c1)C(=O)Nc2ccc(C)c(Nc3oc(cn3)c4ccncc4)c2	P08908	HTR1A	7.4477	Membrane rcpt	GPCR family A
COc1ccc(CN2C[C@@]3(CCC[C@](CO)(Cn4cnc5ccc(cc45)C#N)C3)OC2=O)cc1	P08908	HTR1A	7.3940	Membrane rcpt	GPCR family A
Cc1onc(COc2cccc(c2)N3C[C@@]4(CCC[C@H](Cn5cnc6ccc(cc56)C#N)C4)OC3=O)c1	P08908	HTR1A	6.8866	Membrane rcpt	GPCR family A
CCOc1cccc(c1)N2C[C@@]3(CCC[C@](C)(Cn4cnc5ccc(cc45)C#N)C3)OC2=O	P08908	HTR1A	6.8148	Membrane rcpt	GPCR family A
COc1cccc(c1)N2C[C@@]3(CCC[C@H](Cn4cnc5cc(F)c(cc45)C#N)C3)OC2=O	P08908	HTR1A	7.1172	Membrane rcpt	GPCR family A
C[C@]1(Cn2cnc3ccc(cc23)C#N)CCC[C@@]4(CN(Cc5ccccc5)C(=O)O4)C1	P08908	HTR1A	6.7664	Membrane rcpt	GPCR family A
Cc1ccc(N2C[C@@]3(CCC[C@H](Cn4cnc5ccc(cc45)C#N)C3)OC2=O)c(Cl)c1	P08908	HTR1A	6.8188	Membrane rcpt	GPCR family A
COc1ccc(Cl)c(c1)N2C[C@@]3(CCC[C@H](Cn4cnc5ccc(cc45)C#N)C3)OC2=O	P08908	HTR1A	7.1550	Membrane rcpt	GPCR family A
Cc1cc(Cl)ccc1N2C[C@@]3(CCC[C@](C)(Cn4cnc5ccc(cc45)C#N)C3)OC2=O	P08908	HTR1A	6.5861	Membrane rcpt	GPCR family A
Cc1ccc(NC(=S)Nc2ccc(cc2)C#N)cc1Nc3oc(cn3)c4ccncc4	P08908	HTR1A	7.0325	Membrane rcpt	GPCR family A
COc1ccc(CN2C[C@@]3(CCC[C@](COCc4ccccc4)(Cn5cnc6ccc(cc56)C#N)C3)OC2=O)cc1	P08908	HTR1A	6.7668	Membrane rcpt	GPCR family A
COc1ccccc1N2C[C@@]3(CCC[C@](C)(Cn4cnc5ccc(cc45)C#N)C3)OC2=O	P08908	HTR1A	6.5051	Membrane rcpt	GPCR family A
Cc1cccc(CC(=O)Nc2ccc(C)c(Nc3oc(cn3)c4ccncc4)c2)c1	P08908	HTR1A	6.8771	Membrane rcpt	GPCR family A
O=C1O[C@]2(CCC[C@H](Cn3cnc4ccc(cc34)C#N)C2)CN1Cc5cccc(c5)c6ccc(cc6)C#N	P08908	HTR1A	6.8348	Membrane rcpt	GPCR family A
COc1ccc(C)c(c1)N2C[C@@]3(CCC[C@](C)(Cn4cnc5ccc(cc45)C#N)C3)OC2=O	P08908	HTR1A	7.0114	Membrane rcpt	GPCR family A
Clc1ccc(cc1)c2cccc(CN3C[C@@]4(CCC[C@H](Cn5cnc6ccc(cc56)C#N)C4)OC3=O)c2	P08908	HTR1A	6.8596	Membrane rcpt	GPCR family A
Cc1ccc(cc1Nc2oc(cn2)c3ccncc3)C(=O)NCc4ccccc4	P08908	HTR1A	6.9258	Membrane rcpt	GPCR family A
Clc1cccc(c1)c2cccc(CN3C[C@@]4(CCC[C@H](Cn5cnc6ccc(cc56)C#N)C4)OC3=O)c2	P08908	HTR1A	7.0368	Membrane rcpt	GPCR family A
C[C@]1(Cn2cnc3ccc(cc23)C#N)CCC[C@@]4(CN(C(=O)O4)c5cccc(Cl)c5)C1	P08908	HTR1A	6.4206	Membrane rcpt	GPCR family A
COc1ccc(CN2C[C@@]3(CCC[C@](CC#N)(Cn4cnc5ccc(cc45)C#N)C3)OC2=O)cc1	P08908	HTR1A	6.8631	Membrane rcpt	GPCR family A
C[C@]1(Cn2cnc3ccc(cc23)C#N)CCC[C@@]4(CN(C(=O)O4)c5c(F)cccc5F)C1	P08908	HTR1A	6.6846	Membrane rcpt	GPCR family A
C[C@]1(Cn2cnc3ccc(cc23)C#N)CCC[C@@]4(CN(C(=O)O4)c5ccccc5C(F)(F)F)C1	P08908	HTR1A	6.7888	Membrane rcpt	GPCR family A
CC(C)COC(=O)Nc1ccc(C)c(Nc2oc(cn2)c3ccncc3)c1	P08908	HTR1A	7.0170	Membrane rcpt	GPCR family A
COc1cccc(c1)N2C[C@@]3(CCC[C@](C)(Cn4cnc5ccc(cc45)C#N)C3)OC2=O	P08908	HTR1A	6.6268	Membrane rcpt	GPCR family A
Clc1cc(cc2c1ncn2C[C@H]3CCC[C@]4(C3)CN(Cc5ccccc5)C(=O)O4)C#N	P08908	HTR1A	7.1626	Membrane rcpt	GPCR family A
CC12CCC(C1)C(C)(C)C2NC(=O)Nc3nn(Cc4ccccc4)c5CCCCc35	P08908	HTR1A	7.4294	Membrane rcpt	GPCR family A
CN(C)c1cccc(NC(=O)c2ccc(C)c(Nc3oc(cn3)c4ccncc4)c2)c1	P08908	HTR1A	7.1738	Membrane rcpt	GPCR family A
Cc1ccc(cc1)N2C[C@@]3(CCC[C@H](Cn4cnc5cc(F)c(cc45)C#N)C3)OC2=O	P08908	HTR1A	6.6245	Membrane rcpt	GPCR family A
CCOc1cccc(c1)N2C[C@@]3(CCC[C@](C)(Cn4cnc5c(C)cc(cc45)C#N)C3)OC2=O	P08908	HTR1A	6.8599	Membrane rcpt	GPCR family A
COc1cccc(CN2C[C@@]3(CCC[C@H](Cn4cnc5ccc(cc45)C#N)C3)OC2=O)c1	P08908	HTR1A	7.3449	Membrane rcpt	GPCR family A
Fc1ccc(cn1)c2cccc(CN3C[C@@]4(CCC[C@H](Cn5cnc6ccc(cc56)C#N)C4)OC3=O)c2	P08908	HTR1A	6.9670	Membrane rcpt	GPCR family A
Cn1cc(cn1)c2cccc(CN3C[C@@]4(CCC[C@H](Cn5cnc6ccc(cc56)C#N)C4)OC3=O)c2	P08908	HTR1A	7.3336	Membrane rcpt	GPCR family A
O=C1O[C@]2(CCC[C@H](Cn3cnc4ccc(cc34)C#N)C2)CN1c5cccc(OCc6ccccc6)c5	P08908	HTR1A	6.5677	Membrane rcpt	GPCR family A
O=C1O[C@]2(CCC[C@H](Cn3cnc4ccc(cc34)C#N)C2)CN1c5ccc6OCCOc6c5	P08908	HTR1A	7.1347	Membrane rcpt	GPCR family A
COc1ccc(C)c(c1)N2C[C@@]3(CCC[C@H](Cn4cnc5ccc(cc45)C#N)C3)OC2=O	P08908	HTR1A	7.4777	Membrane rcpt	GPCR family A
COc1cccc(c1)c2cccc(CN3C[C@@]4(CCC[C@H](Cn5cnc6ccc(cc56)C#N)C4)OC3=O)c2	P08908	HTR1A	6.6043	Membrane rcpt	GPCR family A
Cc1ccc(NC(=S)NCc2ccccc2)cc1Nc3oc(cn3)c4ccncc4	P08908	HTR1A	7.4725	Membrane rcpt	GPCR family A
O=C(COc1ccc2CCCc2c1)N(Cc3cccs3)c4cc[nH]n4	P08908	HTR1A	7.4460	Membrane rcpt	GPCR family A
O=C1O[C@]2(CCC[C@H](Cn3cnc4ccc(cc34)C#N)C2)CN1Cc5cccc(Oc6ccccc6)c5	P08908	HTR1A	6.7312	Membrane rcpt	GPCR family A
O=C1O[C@]2(CCC[C@H](Cn3cnc4ccc(cc34)C#N)C2)CN1Cc5cccc(c5)c6cncnc6	P08908	HTR1A	7.3605	Membrane rcpt	GPCR family A
O=C1O[C@]2(CCC[C@H](Cn3cnc4ccc(cc34)C#N)C2)CN1c5ccc(CC#N)cc5	P08908	HTR1A	6.3869	Membrane rcpt	GPCR family A
Cc1ccc(N2C[C@@]3(CCC[C@](CO)(Cn4cnc5ccc(cc45)C#N)C3)OC2=O)c(Cl)c1	P08908	HTR1A	6.8460	Membrane rcpt	GPCR family A
COc1ccc(NC(=O)Cc2ccc(F)cc2)cc1Nc3oc(cn3)c4ccncc4	P08908	HTR1A	6.8255	Membrane rcpt	GPCR family A
C[C@]1(Cn2cnc3ccc(cc23)C#N)CCC[C@@]4(CN(C(=O)O4)c5ccccc5F)C1	P08908	HTR1A	6.4630	Membrane rcpt	GPCR family A
Brc1cccc(CN2C[C@@]3(CCC[C@H](Cn4cnc5ccc(cc45)C#N)C3)OC2=O)c1	P08908	HTR1A	6.9706	Membrane rcpt	GPCR family A
C[C@]1(Cn2cnc3ccc(cc23)C#N)CCC[C@@]4(CN(C(=O)O4)c5ccccc5O)C1	P08908	HTR1A	6.4584	Membrane rcpt	GPCR family A
CC(C)(CN1C[C@@]2(CCC[C@H](Cn3cnc4ccc(cc34)C#N)C2)OC1=O)Oc5ccccc5	P08908	HTR1A	7.1886	Membrane rcpt	GPCR family A
CC(C)(CN1C[C@@]2(CCC[C@H](Cn3cnc4ccc(cc34)C#N)C2)OC1=O)c5ccccc5	P08908	HTR1A	6.8017	Membrane rcpt	GPCR family A
C[C@]1(Cn2cnc3ccc(cc23)C#N)CCC[C@@]4(CN(C(=O)O4)c5cc(F)ccc5F)C1	P08908	HTR1A	6.5219	Membrane rcpt	GPCR family A
Fc1cc2ncn(C[C@H]3CCC[C@]4(C3)CN(Cc5ccccc5)C(=O)O4)c2cc1C#N	P08908	HTR1A	7.0811	Membrane rcpt	GPCR family A
COc1ccc(F)cc1N2C[C@@]3(CCC[C@](C)(Cn4cnc5ccc(cc45)C#N)C3)OC2=O	P08908	HTR1A	7.1892	Membrane rcpt	GPCR family A
CC(C)(COc1ccc(Cl)cc1)CN2C[C@@]3(CCC[C@H](Cn4cnc5ccc(cc45)C#N)C3)OC2=O	P08908	HTR1A	7.1991	Membrane rcpt	GPCR family A
CC1(C)Cc2cccc(CN3C[C@@]4(CCC[C@H](Cn5cnc6ccc(cc56)C#N)C4)OC3=O)c2O1	P08908	HTR1A	7.0138	Membrane rcpt	GPCR family A
Cc1ccc(NC(=O)c2ccc3cc[nH]c3c2)cc1Nc4oc(cn4)c5ccncc5	P08908	HTR1A	7.4197	Membrane rcpt	GPCR family A
Cc1oncc1C(=O)Nc2ccc(C)c(Nc3oc(cn3)c4ccncc4)c2	P08908	HTR1A	7.2164	Membrane rcpt	GPCR family A
CN1CCC(CC1)c2ccc(Nc3nc(N)n(n3)c4ccccn4)cc2	P30559	OXTR	5.7055	Membrane rcpt	GPCR family A
C[C@]1(Cn2cnc3ccc(cc23)C#N)CCC[C@@]4(CN(Cc5cccc(c5)c6ccccc6)C(=O)O4)C1	P30559	OXTR	5.6333	Membrane rcpt	GPCR family A
FC(F)(F)c1cccc(CN2C[C@@]3(CCC[C@H](Cn4cnc5ccc(cc45)C#N)C3)OC2=O)c1	P30559	OXTR	6.7247	Membrane rcpt	GPCR family A
Fc1ccccc1CN2C[C@@]3(CCC[C@H](Cn4cnc5ccc(cc45)C#N)C3)OC2=O	P30559	OXTR	6.2392	Membrane rcpt	GPCR family A
CCOc1cccc(c1)N2C[C@@]3(CCC[C@H](Cn4cnc5ccc(cc45)C#N)C3)OC2=O	P30559	OXTR	5.4476	Membrane rcpt	GPCR family A
O=C1O[C@]2(CCC[C@H](Cn3cnc4ccc(cc34)C#N)C2)CN1c5cccc6CCCCc56	P30559	OXTR	5.4198	Membrane rcpt	GPCR family A
O=C1O[C@]2(CCC[C@H](Cn3cnc4ccc(cc34)C#N)C2)CN1Cc5cccc6ccccc56	P30559	OXTR	5.8559	Membrane rcpt	GPCR family A
Clc1cccc(CN2C[C@@]3(CCC[C@H](Cn4cnc5ccc(cc45)C#N)C3)OC2=O)c1Cl	P30559	OXTR	5.7646	Membrane rcpt	GPCR family A
COc1ccc(NC(=O)c2cccc(c2)C(F)(F)F)cc1Nc3oc(cn3)c4cccnc4	P30559	OXTR	7.0814	Membrane rcpt	GPCR family A
FC(F)(F)c1cccc(c1)C(=O)Nc2ccc(Cl)c(Nc3oc(cn3)c4cccnc4)c2	P30559	OXTR	7.8668	Membrane rcpt	GPCR family A
CCOC(=O)c1ccc(F)c(c1)N2C[C@@]3(CCC[C@](C)(Cn4cnc5ccc(cc45)C#N)C3)OC2=O	P30559	OXTR	6.8175	Membrane rcpt	GPCR family A
Clc1cccc(Cl)c1N2C[C@@]3(CCC[C@H](Cn4cnc5ccc(cc45)C#N)C3)OC2=O	P30559	OXTR	5.6609	Membrane rcpt	GPCR family A
O=C1O[C@]2(CCC[C@H](Cn3cnc4ccc(cc34)C#N)C2)CN1c5ccc(Cn6cccn6)cc5	P30559	OXTR	6.1245	Membrane rcpt	GPCR family A
Cc1ccc(NC(=O)c2cccc(c2)C(F)(F)F)cc1Nc3occ(n3)c4cccnc4	P30559	OXTR	6.7466	Membrane rcpt	GPCR family A
O=C1O[C@]2(CCC[C@H](Cn3cnc4ccc(cc34)C#N)C2)CN1Cc5cccc(c5)c6ccccc6	P30559	OXTR	5.5606	Membrane rcpt	GPCR family A
CC1(CN2C[C@@]3(CCC[C@H](Cn4cnc5ccc(cc45)C#N)C3)OC2=O)CCN(C1)c6ccccc6	P30559	OXTR	5.5403	Membrane rcpt	GPCR family A
CCOc1cccc(c1)N2C[C@@]3(CCC[C@](CO)(Cn4cnc5ccc(cc45)C#N)C3)OC2=O	P30559	OXTR	5.8817	Membrane rcpt	GPCR family A
Cc1[nH]c(\C=C\2/C(=O)Nc3ccc(Cl)cc23)c(C)c1CCC(=O)O	P30559	OXTR	6.1633	Membrane rcpt	GPCR family A
O=C1O[C@]2(CCC[C@H](Cn3cnc4ccc(cc34)C#N)C2)CN1[C@H]5CCc6ccccc56	P30559	OXTR	6.5886	Membrane rcpt	GPCR family A
NC(=O)c1cccc(CNc2ccc(CCC(=O)O)cc2)c1	P30559	OXTR	4.8102	Membrane rcpt	GPCR family A
CCOc1cc(ccc1C)N2C[C@@]3(CCC[C@H](Cn4cnc5ccc(cc45)C#N)C3)OC2=O	P30559	OXTR	6.2979	Membrane rcpt	GPCR family A
C[C@]1(Cn2cnc3ccc(cc23)C#N)CCC[C@@]4(CN(C(=O)O4)c5ccc(CC#N)cc5)C1	P30559	OXTR	5.7786	Membrane rcpt	GPCR family A
COc1ccc(NC(=O)Cc2ccc(cc2)C(F)(F)F)cc1Nc3oc(cn3)c4ccncc4	P30559	OXTR	6.9751	Membrane rcpt	GPCR family A
Clc1ccc(Cl)c(c1)N2C[C@@]3(CCC[C@H](Cn4cnc5ccc(cc45)C#N)C3)OC2=O	P30559	OXTR	5.6626	Membrane rcpt	GPCR family A
COc1ccccc1CN2C[C@@]3(CCC[C@H](Cn4cnc5ccc(cc45)C#N)C3)OC2=O	P30559	OXTR	6.1089	Membrane rcpt	GPCR family A
FC(F)(F)Oc1ccc(cc1)N2C[C@@]3(CCC[C@H](Cn4cnc5ccc(cc45)C#N)C3)OC2=O	P30559	OXTR	6.7177	Membrane rcpt	GPCR family A
O=C1O[C@]2(CCC[C@H](Cn3cnc4ccc(cc34)C#N)C2)CN1Cc5cccc(c5)c6ccccn6	P30559	OXTR	5.6592	Membrane rcpt	GPCR family A
O=C1O[C@]2(CCC[C@H](Cn3cnc4ccc(cc34)C#N)C2)CN1Cc5ccccc5	P30559	OXTR	5.5281	Membrane rcpt	GPCR family A
CCOc1ccccc1CN2C[C@@]3(CCC[C@H](Cn4cnc5ccc(cc45)C#N)C3)OC2=O	P30559	OXTR	5.7940	Membrane rcpt	GPCR family A
C[C@]1(Cn2cnc3ccc(cc23)C#N)CCC[C@@]4(CN(Cc5ccccc5F)C(=O)O4)C1	P30559	OXTR	6.5156	Membrane rcpt	GPCR family A
COc1cc(OC)cc(c1)C(=O)Nc2ccc(C)c(Nc3oc(cn3)c4ccncc4)c2	P30559	OXTR	5.7345	Membrane rcpt	GPCR family A
COc1ccc(CN2C[C@@]3(CCC[C@](CO)(Cn4cnc5ccc(cc45)C#N)C3)OC2=O)cc1	P30559	OXTR	5.5060	Membrane rcpt	GPCR family A
Cc1onc(COc2cccc(c2)N3C[C@@]4(CCC[C@H](Cn5cnc6ccc(cc56)C#N)C4)OC3=O)c1	P30559	OXTR	6.1787	Membrane rcpt	GPCR family A
CCOc1cccc(c1)N2C[C@@]3(CCC[C@](C)(Cn4cnc5ccc(cc45)C#N)C3)OC2=O	P30559	OXTR	5.8606	Membrane rcpt	GPCR family A
COc1cccc(c1)N2C[C@@]3(CCC[C@H](Cn4cnc5cc(F)c(cc45)C#N)C3)OC2=O	P30559	OXTR	5.5679	Membrane rcpt	GPCR family A
C[C@]1(Cn2cnc3ccc(cc23)C#N)CCC[C@@]4(CN(Cc5ccccc5)C(=O)O4)C1	P30559	OXTR	5.7477	Membrane rcpt	GPCR family A
Cc1ccc(N2C[C@@]3(CCC[C@H](Cn4cnc5ccc(cc45)C#N)C3)OC2=O)c(Cl)c1	P30559	OXTR	5.4311	Membrane rcpt	GPCR family A
COc1ccc(Cl)c(c1)N2C[C@@]3(CCC[C@H](Cn4cnc5ccc(cc45)C#N)C3)OC2=O	P30559	OXTR	5.4661	Membrane rcpt	GPCR family A
Cc1cc(Cl)ccc1N2C[C@@]3(CCC[C@](C)(Cn4cnc5ccc(cc45)C#N)C3)OC2=O	P30559	OXTR	5.6560	Membrane rcpt	GPCR family A
Cc1ccc(NC(=S)Nc2ccc(cc2)C#N)cc1Nc3oc(cn3)c4ccncc4	P30559	OXTR	5.8001	Membrane rcpt	GPCR family A
COc1ccc(CN2C[C@@]3(CCC[C@](COCc4ccccc4)(Cn5cnc6ccc(cc56)C#N)C3)OC2=O)cc1	P30559	OXTR	7.0550	Membrane rcpt	GPCR family A
COc1ccccc1N2C[C@@]3(CCC[C@](C)(Cn4cnc5ccc(cc45)C#N)C3)OC2=O	P30559	OXTR	5.7856	Membrane rcpt	GPCR family A
Cc1cccc(CC(=O)Nc2ccc(C)c(Nc3oc(cn3)c4ccncc4)c2)c1	P30559	OXTR	4.9754	Membrane rcpt	GPCR family A
O=C1O[C@]2(CCC[C@H](Cn3cnc4ccc(cc34)C#N)C2)CN1Cc5cccc(c5)c6ccc(cc6)C#N	P30559	OXTR	5.4810	Membrane rcpt	GPCR family A
COc1ccc(C)c(c1)N2C[C@@]3(CCC[C@](C)(Cn4cnc5ccc(cc45)C#N)C3)OC2=O	P30559	OXTR	5.7087	Membrane rcpt	GPCR family A
Clc1ccc(cc1)c2cccc(CN3C[C@@]4(CCC[C@H](Cn5cnc6ccc(cc56)C#N)C4)OC3=O)c2	P30559	OXTR	5.9830	Membrane rcpt	GPCR family A
Cc1ccc(cc1Nc2oc(cn2)c3ccncc3)C(=O)NCc4ccccc4	P30559	OXTR	4.6724	Membrane rcpt	GPCR family A
Clc1cccc(c1)c2cccc(CN3C[C@@]4(CCC[C@H](Cn5cnc6ccc(cc56)C#N)C4)OC3=O)c2	P30559	OXTR	5.6259	Membrane rcpt	GPCR family A
C[C@]1(Cn2cnc3ccc(cc23)C#N)CCC[C@@]4(CN(C(=O)O4)c5cccc(Cl)c5)C1	P30559	OXTR	5.9123	Membrane rcpt	GPCR family A
COc1ccc(CN2C[C@@]3(CCC[C@](CC#N)(Cn4cnc5ccc(cc45)C#N)C3)OC2=O)cc1	P30559	OXTR	5.9829	Membrane rcpt	GPCR family A
C[C@]1(Cn2cnc3ccc(cc23)C#N)CCC[C@@]4(CN(C(=O)O4)c5c(F)cccc5F)C1	P30559	OXTR	5.6431	Membrane rcpt	GPCR family A
C[C@]1(Cn2cnc3ccc(cc23)C#N)CCC[C@@]4(CN(C(=O)O4)c5ccccc5C(F)(F)F)C1	P30559	OXTR	6.9561	Membrane rcpt	GPCR family A
CC(C)COC(=O)Nc1ccc(C)c(Nc2oc(cn2)c3ccncc3)c1	P30559	OXTR	5.2189	Membrane rcpt	GPCR family A
COc1cccc(c1)N2C[C@@]3(CCC[C@](C)(Cn4cnc5ccc(cc45)C#N)C3)OC2=O	P30559	OXTR	5.8238	Membrane rcpt	GPCR family A
Clc1cc(cc2c1ncn2C[C@H]3CCC[C@]4(C3)CN(Cc5ccccc5)C(=O)O4)C#N	P30559	OXTR	5.3686	Membrane rcpt	GPCR family A
CC12CCC(C1)C(C)(C)C2NC(=O)Nc3nn(Cc4ccccc4)c5CCCCc35	P30559	OXTR	6.1160	Membrane rcpt	GPCR family A
CN(C)c1cccc(NC(=O)c2ccc(C)c(Nc3oc(cn3)c4ccncc4)c2)c1	P30559	OXTR	6.1120	Membrane rcpt	GPCR family A
Cc1ccc(cc1)N2C[C@@]3(CCC[C@H](Cn4cnc5cc(F)c(cc45)C#N)C3)OC2=O	P30559	OXTR	5.6051	Membrane rcpt	GPCR family A
CCOc1cccc(c1)N2C[C@@]3(CCC[C@](C)(Cn4cnc5c(C)cc(cc45)C#N)C3)OC2=O	P30559	OXTR	5.9033	Membrane rcpt	GPCR family A
COc1cccc(CN2C[C@@]3(CCC[C@H](Cn4cnc5ccc(cc45)C#N)C3)OC2=O)c1	P30559	OXTR	5.4352	Membrane rcpt	GPCR family A
Fc1ccc(cn1)c2cccc(CN3C[C@@]4(CCC[C@H](Cn5cnc6ccc(cc56)C#N)C4)OC3=O)c2	P30559	OXTR	5.6826	Membrane rcpt	GPCR family A
Cn1cc(cn1)c2cccc(CN3C[C@@]4(CCC[C@H](Cn5cnc6ccc(cc56)C#N)C4)OC3=O)c2	P30559	OXTR	5.6145	Membrane rcpt	GPCR family A
O=C1O[C@]2(CCC[C@H](Cn3cnc4ccc(cc34)C#N)C2)CN1c5cccc(OCc6ccccc6)c5	P30559	OXTR	5.5515	Membrane rcpt	GPCR family A
O=C1O[C@]2(CCC[C@H](Cn3cnc4ccc(cc34)C#N)C2)CN1c5ccc6OCCOc6c5	P30559	OXTR	5.7686	Membrane rcpt	GPCR family A
COc1ccc(C)c(c1)N2C[C@@]3(CCC[C@H](Cn4cnc5ccc(cc45)C#N)C3)OC2=O	P30559	OXTR	6.5574	Membrane rcpt	GPCR family A
COc1cccc(c1)c2cccc(CN3C[C@@]4(CCC[C@H](Cn5cnc6ccc(cc56)C#N)C4)OC3=O)c2	P30559	OXTR	5.7704	Membrane rcpt	GPCR family A
Cc1ccc(NC(=S)NCc2ccccc2)cc1Nc3oc(cn3)c4ccncc4	P30559	OXTR	4.8557	Membrane rcpt	GPCR family A
O=C(COc1ccc2CCCc2c1)N(Cc3cccs3)c4cc[nH]n4	P30559	OXTR	6.1374	Membrane rcpt	GPCR family A
O=C1O[C@]2(CCC[C@H](Cn3cnc4ccc(cc34)C#N)C2)CN1Cc5cccc(Oc6ccccc6)c5	P30559	OXTR	5.6013	Membrane rcpt	GPCR family A
O=C1O[C@]2(CCC[C@H](Cn3cnc4ccc(cc34)C#N)C2)CN1Cc5cccc(c5)c6cncnc6	P30559	OXTR	5.6655	Membrane rcpt	GPCR family A
O=C1O[C@]2(CCC[C@H](Cn3cnc4ccc(cc34)C#N)C2)CN1c5ccc(CC#N)cc5	P30559	OXTR	5.5726	Membrane rcpt	GPCR family A
Cc1ccc(N2C[C@@]3(CCC[C@](CO)(Cn4cnc5ccc(cc45)C#N)C3)OC2=O)c(Cl)c1	P30559	OXTR	6.1861	Membrane rcpt	GPCR family A
COc1ccc(NC(=O)Cc2ccc(F)cc2)cc1Nc3oc(cn3)c4ccncc4	P30559	OXTR	6.4261	Membrane rcpt	GPCR family A
C[C@]1(Cn2cnc3ccc(cc23)C#N)CCC[C@@]4(CN(C(=O)O4)c5ccccc5F)C1	P30559	OXTR	6.1215	Membrane rcpt	GPCR family A
Brc1cccc(CN2C[C@@]3(CCC[C@H](Cn4cnc5ccc(cc45)C#N)C3)OC2=O)c1	P30559	OXTR	5.2555	Membrane rcpt	GPCR family A
C[C@]1(Cn2cnc3ccc(cc23)C#N)CCC[C@@]4(CN(C(=O)O4)c5ccccc5O)C1	P30559	OXTR	5.5951	Membrane rcpt	GPCR family A
CC(C)(CN1C[C@@]2(CCC[C@H](Cn3cnc4ccc(cc34)C#N)C2)OC1=O)Oc5ccccc5	P30559	OXTR	5.5736	Membrane rcpt	GPCR family A
CC(C)(CN1C[C@@]2(CCC[C@H](Cn3cnc4ccc(cc34)C#N)C2)OC1=O)c5ccccc5	P30559	OXTR	5.4976	Membrane rcpt	GPCR family A
C[C@]1(Cn2cnc3ccc(cc23)C#N)CCC[C@@]4(CN(C(=O)O4)c5cc(F)ccc5F)C1	P30559	OXTR	6.1278	Membrane rcpt	GPCR family A
Fc1cc2ncn(C[C@H]3CCC[C@]4(C3)CN(Cc5ccccc5)C(=O)O4)c2cc1C#N	P30559	OXTR	5.7466	Membrane rcpt	GPCR family A
COc1ccc(F)cc1N2C[C@@]3(CCC[C@](C)(Cn4cnc5ccc(cc45)C#N)C3)OC2=O	P30559	OXTR	6.7783	Membrane rcpt	GPCR family A
CC(C)(COc1ccc(Cl)cc1)CN2C[C@@]3(CCC[C@H](Cn4cnc5ccc(cc45)C#N)C3)OC2=O	P30559	OXTR	5.8517	Membrane rcpt	GPCR family A
CC1(C)Cc2cccc(CN3C[C@@]4(CCC[C@H](Cn5cnc6ccc(cc56)C#N)C4)OC3=O)c2O1	P30559	OXTR	6.2916	Membrane rcpt	GPCR family A
Cc1ccc(NC(=O)c2ccc3cc[nH]c3c2)cc1Nc4oc(cn4)c5ccncc5	P30559	OXTR	5.8813	Membrane rcpt	GPCR family A
Cc1oncc1C(=O)Nc2ccc(C)c(Nc3oc(cn3)c4ccncc4)c2	P30559	OXTR	4.9152	Membrane rcpt	GPCR family A
CN1CCC(CC1)c2ccc(Nc3nc(N)n(n3)c4ccccn4)cc2	P08913	ADRA2A	7.2030	Membrane rcpt	GPCR family A
C[C@]1(Cn2cnc3ccc(cc23)C#N)CCC[C@@]4(CN(Cc5cccc(c5)c6ccccc6)C(=O)O4)C1	P08913	ADRA2A	7.5418	Membrane rcpt	GPCR family A
FC(F)(F)c1cccc(CN2C[C@@]3(CCC[C@H](Cn4cnc5ccc(cc45)C#N)C3)OC2=O)c1	P08913	ADRA2A	7.9394	Membrane rcpt	GPCR family A
Fc1ccccc1CN2C[C@@]3(CCC[C@H](Cn4cnc5ccc(cc45)C#N)C3)OC2=O	P08913	ADRA2A	7.7859	Membrane rcpt	GPCR family A
CCOc1cccc(c1)N2C[C@@]3(CCC[C@H](Cn4cnc5ccc(cc45)C#N)C3)OC2=O	P08913	ADRA2A	7.4308	Membrane rcpt	GPCR family A
O=C1O[C@]2(CCC[C@H](Cn3cnc4ccc(cc34)C#N)C2)CN1c5cccc6CCCCc56	P08913	ADRA2A	6.9530	Membrane rcpt	GPCR family A
O=C1O[C@]2(CCC[C@H](Cn3cnc4ccc(cc34)C#N)C2)CN1Cc5cccc6ccccc56	P08913	ADRA2A	7.5448	Membrane rcpt	GPCR family A
Clc1cccc(CN2C[C@@]3(CCC[C@H](Cn4cnc5ccc(cc45)C#N)C3)OC2=O)c1Cl	P08913	ADRA2A	8.1979	Membrane rcpt	GPCR family A
COc1ccc(NC(=O)c2cccc(c2)C(F)(F)F)cc1Nc3oc(cn3)c4cccnc4	P08913	ADRA2A	6.6642	Membrane rcpt	GPCR family A
FC(F)(F)c1cccc(c1)C(=O)Nc2ccc(Cl)c(Nc3oc(cn3)c4cccnc4)c2	P08913	ADRA2A	6.5644	Membrane rcpt	GPCR family A
CCOC(=O)c1ccc(F)c(c1)N2C[C@@]3(CCC[C@](C)(Cn4cnc5ccc(cc45)C#N)C3)OC2=O	P08913	ADRA2A	8.5918	Membrane rcpt	GPCR family A
Clc1cccc(Cl)c1N2C[C@@]3(CCC[C@H](Cn4cnc5ccc(cc45)C#N)C3)OC2=O	P08913	ADRA2A	8.0995	Membrane rcpt	GPCR family A
O=C1O[C@]2(CCC[C@H](Cn3cnc4ccc(cc34)C#N)C2)CN1c5ccc(Cn6cccn6)cc5	P08913	ADRA2A	7.6044	Membrane rcpt	GPCR family A
Cc1ccc(NC(=O)c2cccc(c2)C(F)(F)F)cc1Nc3occ(n3)c4cccnc4	P08913	ADRA2A	6.8649	Membrane rcpt	GPCR family A
O=C1O[C@]2(CCC[C@H](Cn3cnc4ccc(cc34)C#N)C2)CN1Cc5cccc(c5)c6ccccc6	P08913	ADRA2A	6.9270	Membrane rcpt	GPCR family A
CC1(CN2C[C@@]3(CCC[C@H](Cn4cnc5ccc(cc45)C#N)C3)OC2=O)CCN(C1)c6ccccc6	P08913	ADRA2A	6.2470	Membrane rcpt	GPCR family A
CCOc1cccc(c1)N2C[C@@]3(CCC[C@](CO)(Cn4cnc5ccc(cc45)C#N)C3)OC2=O	P08913	ADRA2A	8.5052	Membrane rcpt	GPCR family A
Cc1[nH]c(\C=C\2/C(=O)Nc3ccc(Cl)cc23)c(C)c1CCC(=O)O	P08913	ADRA2A	6.5870	Membrane rcpt	GPCR family A
O=C1O[C@]2(CCC[C@H](Cn3cnc4ccc(cc34)C#N)C2)CN1[C@H]5CCc6ccccc56	P08913	ADRA2A	7.0500	Membrane rcpt	GPCR family A
NC(=O)c1cccc(CNc2ccc(CCC(=O)O)cc2)c1	P08913	ADRA2A	6.6760	Membrane rcpt	GPCR family A
CCOc1cc(ccc1C)N2C[C@@]3(CCC[C@H](Cn4cnc5ccc(cc45)C#N)C3)OC2=O	P08913	ADRA2A	7.5117	Membrane rcpt	GPCR family A
C[C@]1(Cn2cnc3ccc(cc23)C#N)CCC[C@@]4(CN(C(=O)O4)c5ccc(CC#N)cc5)C1	P08913	ADRA2A	7.8727	Membrane rcpt	GPCR family A
COc1ccc(NC(=O)Cc2ccc(cc2)C(F)(F)F)cc1Nc3oc(cn3)c4ccncc4	P08913	ADRA2A	6.3787	Membrane rcpt	GPCR family A
Clc1ccc(Cl)c(c1)N2C[C@@]3(CCC[C@H](Cn4cnc5ccc(cc45)C#N)C3)OC2=O	P08913	ADRA2A	7.5379	Membrane rcpt	GPCR family A
COc1ccccc1CN2C[C@@]3(CCC[C@H](Cn4cnc5ccc(cc45)C#N)C3)OC2=O	P08913	ADRA2A	6.3593	Membrane rcpt	GPCR family A
FC(F)(F)Oc1ccc(cc1)N2C[C@@]3(CCC[C@H](Cn4cnc5ccc(cc45)C#N)C3)OC2=O	P08913	ADRA2A	7.7451	Membrane rcpt	GPCR family A
O=C1O[C@]2(CCC[C@H](Cn3cnc4ccc(cc34)C#N)C2)CN1Cc5cccc(c5)c6ccccn6	P08913	ADRA2A	6.9301	Membrane rcpt	GPCR family A
O=C1O[C@]2(CCC[C@H](Cn3cnc4ccc(cc34)C#N)C2)CN1Cc5ccccc5	P08913	ADRA2A	7.6481	Membrane rcpt	GPCR family A
CCOc1ccccc1CN2C[C@@]3(CCC[C@H](Cn4cnc5ccc(cc45)C#N)C3)OC2=O	P08913	ADRA2A	6.2424	Membrane rcpt	GPCR family A
C[C@]1(Cn2cnc3ccc(cc23)C#N)CCC[C@@]4(CN(Cc5ccccc5F)C(=O)O4)C1	P08913	ADRA2A	8.3591	Membrane rcpt	GPCR family A
COc1cc(OC)cc(c1)C(=O)Nc2ccc(C)c(Nc3oc(cn3)c4ccncc4)c2	P08913	ADRA2A	6.6011	Membrane rcpt	GPCR family A
COc1ccc(CN2C[C@@]3(CCC[C@](CO)(Cn4cnc5ccc(cc45)C#N)C3)OC2=O)cc1	P08913	ADRA2A	7.3204	Membrane rcpt	GPCR family A
Cc1onc(COc2cccc(c2)N3C[C@@]4(CCC[C@H](Cn5cnc6ccc(cc56)C#N)C4)OC3=O)c1	P08913	ADRA2A	7.4828	Membrane rcpt	GPCR family A
CCOc1cccc(c1)N2C[C@@]3(CCC[C@](C)(Cn4cnc5ccc(cc45)C#N)C3)OC2=O	P08913	ADRA2A	7.7595	Membrane rcpt	GPCR family A
COc1cccc(c1)N2C[C@@]3(CCC[C@H](Cn4cnc5cc(F)c(cc45)C#N)C3)OC2=O	P08913	ADRA2A	8.0651	Membrane rcpt	GPCR family A
C[C@]1(Cn2cnc3ccc(cc23)C#N)CCC[C@@]4(CN(Cc5ccccc5)C(=O)O4)C1	P08913	ADRA2A	8.0585	Membrane rcpt	GPCR family A
Cc1ccc(N2C[C@@]3(CCC[C@H](Cn4cnc5ccc(cc45)C#N)C3)OC2=O)c(Cl)c1	P08913	ADRA2A	7.5634	Membrane rcpt	GPCR family A
COc1ccc(Cl)c(c1)N2C[C@@]3(CCC[C@H](Cn4cnc5ccc(cc45)C#N)C3)OC2=O	P08913	ADRA2A	7.6259	Membrane rcpt	GPCR family A
Cc1cc(Cl)ccc1N2C[C@@]3(CCC[C@](C)(Cn4cnc5ccc(cc45)C#N)C3)OC2=O	P08913	ADRA2A	7.7120	Membrane rcpt	GPCR family A
Cc1ccc(NC(=S)Nc2ccc(cc2)C#N)cc1Nc3oc(cn3)c4ccncc4	P08913	ADRA2A	7.8835	Membrane rcpt	GPCR family A
COc1ccc(CN2C[C@@]3(CCC[C@](COCc4ccccc4)(Cn5cnc6ccc(cc56)C#N)C3)OC2=O)cc1	P08913	ADRA2A	7.7587	Membrane rcpt	GPCR family A
COc1ccccc1N2C[C@@]3(CCC[C@](C)(Cn4cnc5ccc(cc45)C#N)C3)OC2=O	P08913	ADRA2A	7.8220	Membrane rcpt	GPCR family A
Cc1cccc(CC(=O)Nc2ccc(C)c(Nc3oc(cn3)c4ccncc4)c2)c1	P08913	ADRA2A	6.2237	Membrane rcpt	GPCR family A
O=C1O[C@]2(CCC[C@H](Cn3cnc4ccc(cc34)C#N)C2)CN1Cc5cccc(c5)c6ccc(cc6)C#N	P08913	ADRA2A	6.8724	Membrane rcpt	GPCR family A
COc1ccc(C)c(c1)N2C[C@@]3(CCC[C@](C)(Cn4cnc5ccc(cc45)C#N)C3)OC2=O	P08913	ADRA2A	7.7177	Membrane rcpt	GPCR family A
Clc1ccc(cc1)c2cccc(CN3C[C@@]4(CCC[C@H](Cn5cnc6ccc(cc56)C#N)C4)OC3=O)c2	P08913	ADRA2A	7.2553	Membrane rcpt	GPCR family A
Cc1ccc(cc1Nc2oc(cn2)c3ccncc3)C(=O)NCc4ccccc4	P08913	ADRA2A	6.7504	Membrane rcpt	GPCR family A
Clc1cccc(c1)c2cccc(CN3C[C@@]4(CCC[C@H](Cn5cnc6ccc(cc56)C#N)C4)OC3=O)c2	P08913	ADRA2A	7.8645	Membrane rcpt	GPCR family A
C[C@]1(Cn2cnc3ccc(cc23)C#N)CCC[C@@]4(CN(C(=O)O4)c5cccc(Cl)c5)C1	P08913	ADRA2A	7.9293	Membrane rcpt	GPCR family A
COc1ccc(CN2C[C@@]3(CCC[C@](CC#N)(Cn4cnc5ccc(cc45)C#N)C3)OC2=O)cc1	P08913	ADRA2A	7.2394	Membrane rcpt	GPCR family A
C[C@]1(Cn2cnc3ccc(cc23)C#N)CCC[C@@]4(CN(C(=O)O4)c5c(F)cccc5F)C1	P08913	ADRA2A	7.6149	Membrane rcpt	GPCR family A
C[C@]1(Cn2cnc3ccc(cc23)C#N)CCC[C@@]4(CN(C(=O)O4)c5ccccc5C(F)(F)F)C1	P08913	ADRA2A	7.8924	Membrane rcpt	GPCR family A
CC(C)COC(=O)Nc1ccc(C)c(Nc2oc(cn2)c3ccncc3)c1	P08913	ADRA2A	7.3443	Membrane rcpt	GPCR family A
COc1cccc(c1)N2C[C@@]3(CCC[C@](C)(Cn4cnc5ccc(cc45)C#N)C3)OC2=O	P08913	ADRA2A	7.8422	Membrane rcpt	GPCR family A
Clc1cc(cc2c1ncn2C[C@H]3CCC[C@]4(C3)CN(Cc5ccccc5)C(=O)O4)C#N	P08913	ADRA2A	8.9051	Membrane rcpt	GPCR family A
CC12CCC(C1)C(C)(C)C2NC(=O)Nc3nn(Cc4ccccc4)c5CCCCc35	P08913	ADRA2A	6.9371	Membrane rcpt	GPCR family A
CN(C)c1cccc(NC(=O)c2ccc(C)c(Nc3oc(cn3)c4ccncc4)c2)c1	P08913	ADRA2A	6.6302	Membrane rcpt	GPCR family A
Cc1ccc(cc1)N2C[C@@]3(CCC[C@H](Cn4cnc5cc(F)c(cc45)C#N)C3)OC2=O	P08913	ADRA2A	8.1261	Membrane rcpt	GPCR family A
CCOc1cccc(c1)N2C[C@@]3(CCC[C@](C)(Cn4cnc5c(C)cc(cc45)C#N)C3)OC2=O	P08913	ADRA2A	7.3879	Membrane rcpt	GPCR family A
COc1cccc(CN2C[C@@]3(CCC[C@H](Cn4cnc5ccc(cc45)C#N)C3)OC2=O)c1	P08913	ADRA2A	7.0182	Membrane rcpt	GPCR family A
Fc1ccc(cn1)c2cccc(CN3C[C@@]4(CCC[C@H](Cn5cnc6ccc(cc56)C#N)C4)OC3=O)c2	P08913	ADRA2A	7.1754	Membrane rcpt	GPCR family A
Cn1cc(cn1)c2cccc(CN3C[C@@]4(CCC[C@H](Cn5cnc6ccc(cc56)C#N)C4)OC3=O)c2	P08913	ADRA2A	7.2762	Membrane rcpt	GPCR family A
O=C1O[C@]2(CCC[C@H](Cn3cnc4ccc(cc34)C#N)C2)CN1c5cccc(OCc6ccccc6)c5	P08913	ADRA2A	7.6099	Membrane rcpt	GPCR family A
O=C1O[C@]2(CCC[C@H](Cn3cnc4ccc(cc34)C#N)C2)CN1c5ccc6OCCOc6c5	P08913	ADRA2A	7.4488	Membrane rcpt	GPCR family A
COc1ccc(C)c(c1)N2C[C@@]3(CCC[C@H](Cn4cnc5ccc(cc45)C#N)C3)OC2=O	P08913	ADRA2A	7.5210	Membrane rcpt	GPCR family A
COc1cccc(c1)c2cccc(CN3C[C@@]4(CCC[C@H](Cn5cnc6ccc(cc56)C#N)C4)OC3=O)c2	P08913	ADRA2A	6.6386	Membrane rcpt	GPCR family A
Cc1ccc(NC(=S)NCc2ccccc2)cc1Nc3oc(cn3)c4ccncc4	P08913	ADRA2A	7.2309	Membrane rcpt	GPCR family A
O=C(COc1ccc2CCCc2c1)N(Cc3cccs3)c4cc[nH]n4	P08913	ADRA2A	6.2514	Membrane rcpt	GPCR family A
O=C1O[C@]2(CCC[C@H](Cn3cnc4ccc(cc34)C#N)C2)CN1Cc5cccc(Oc6ccccc6)c5	P08913	ADRA2A	6.2793	Membrane rcpt	GPCR family A
O=C1O[C@]2(CCC[C@H](Cn3cnc4ccc(cc34)C#N)C2)CN1Cc5cccc(c5)c6cncnc6	P08913	ADRA2A	7.5141	Membrane rcpt	GPCR family A
O=C1O[C@]2(CCC[C@H](Cn3cnc4ccc(cc34)C#N)C2)CN1c5ccc(CC#N)cc5	P08913	ADRA2A	7.6873	Membrane rcpt	GPCR family A
Cc1ccc(N2C[C@@]3(CCC[C@](CO)(Cn4cnc5ccc(cc45)C#N)C3)OC2=O)c(Cl)c1	P08913	ADRA2A	8.8733	Membrane rcpt	GPCR family A
COc1ccc(NC(=O)Cc2ccc(F)cc2)cc1Nc3oc(cn3)c4ccncc4	P08913	ADRA2A	6.6120	Membrane rcpt	GPCR family A
C[C@]1(Cn2cnc3ccc(cc23)C#N)CCC[C@@]4(CN(C(=O)O4)c5ccccc5F)C1	P08913	ADRA2A	8.1776	Membrane rcpt	GPCR family A
Brc1cccc(CN2C[C@@]3(CCC[C@H](Cn4cnc5ccc(cc45)C#N)C3)OC2=O)c1	P08913	ADRA2A	7.6472	Membrane rcpt	GPCR family A
C[C@]1(Cn2cnc3ccc(cc23)C#N)CCC[C@@]4(CN(C(=O)O4)c5ccccc5O)C1	P08913	ADRA2A	7.4557	Membrane rcpt	GPCR family A
CC(C)(CN1C[C@@]2(CCC[C@H](Cn3cnc4ccc(cc34)C#N)C2)OC1=O)Oc5ccccc5	P08913	ADRA2A	6.3405	Membrane rcpt	GPCR family A
CC(C)(CN1C[C@@]2(CCC[C@H](Cn3cnc4ccc(cc34)C#N)C2)OC1=O)c5ccccc5	P08913	ADRA2A	7.8639	Membrane rcpt	GPCR family A
C[C@]1(Cn2cnc3ccc(cc23)C#N)CCC[C@@]4(CN(C(=O)O4)c5cc(F)ccc5F)C1	P08913	ADRA2A	7.6093	Membrane rcpt	GPCR family A
Fc1cc2ncn(C[C@H]3CCC[C@]4(C3)CN(Cc5ccccc5)C(=O)O4)c2cc1C#N	P08913	ADRA2A	8.2780	Membrane rcpt	GPCR family A
COc1ccc(F)cc1N2C[C@@]3(CCC[C@](C)(Cn4cnc5ccc(cc45)C#N)C3)OC2=O	P08913	ADRA2A	9.1428	Membrane rcpt	GPCR family A
CC(C)(COc1ccc(Cl)cc1)CN2C[C@@]3(CCC[C@H](Cn4cnc5ccc(cc45)C#N)C3)OC2=O	P08913	ADRA2A	6.8369	Membrane rcpt	GPCR family A
CC1(C)Cc2cccc(CN3C[C@@]4(CCC[C@H](Cn5cnc6ccc(cc56)C#N)C4)OC3=O)c2O1	P08913	ADRA2A	7.7044	Membrane rcpt	GPCR family A
Cc1ccc(NC(=O)c2ccc3cc[nH]c3c2)cc1Nc4oc(cn4)c5ccncc5	P08913	ADRA2A	6.3373	Membrane rcpt	GPCR family A
Cc1oncc1C(=O)Nc2ccc(C)c(Nc3oc(cn3)c4ccncc4)c2	P08913	ADRA2A	6.5218	Membrane rcpt	GPCR family A
CN1CCC(CC1)c2ccc(Nc3nc(N)n(n3)c4ccccn4)cc2	P30874	SSTR2	7.3218	Membrane rcpt	GPCR family A
C[C@]1(Cn2cnc3ccc(cc23)C#N)CCC[C@@]4(CN(Cc5cccc(c5)c6ccccc6)C(=O)O4)C1	P30874	SSTR2	7.6620	Membrane rcpt	GPCR family A
FC(F)(F)c1cccc(CN2C[C@@]3(CCC[C@H](Cn4cnc5ccc(cc45)C#N)C3)OC2=O)c1	P30874	SSTR2	7.3316	Membrane rcpt	GPCR family A
Fc1ccccc1CN2C[C@@]3(CCC[C@H](Cn4cnc5ccc(cc45)C#N)C3)OC2=O	P30874	SSTR2	7.3945	Membrane rcpt	GPCR family A
CCOc1cccc(c1)N2C[C@@]3(CCC[C@H](Cn4cnc5ccc(cc45)C#N)C3)OC2=O	P30874	SSTR2	7.5067	Membrane rcpt	GPCR family A
O=C1O[C@]2(CCC[C@H](Cn3cnc4ccc(cc34)C#N)C2)CN1c5cccc6CCCCc56	P30874	SSTR2	7.4096	Membrane rcpt	GPCR family A
O=C1O[C@]2(CCC[C@H](Cn3cnc4ccc(cc34)C#N)C2)CN1Cc5cccc6ccccc56	P30874	SSTR2	7.2769	Membrane rcpt	GPCR family A
Clc1cccc(CN2C[C@@]3(CCC[C@H](Cn4cnc5ccc(cc45)C#N)C3)OC2=O)c1Cl	P30874	SSTR2	7.6847	Membrane rcpt	GPCR family A
COc1ccc(NC(=O)c2cccc(c2)C(F)(F)F)cc1Nc3oc(cn3)c4cccnc4	P30874	SSTR2	7.2596	Membrane rcpt	GPCR family A
FC(F)(F)c1cccc(c1)C(=O)Nc2ccc(Cl)c(Nc3oc(cn3)c4cccnc4)c2	P30874	SSTR2	7.4298	Membrane rcpt	GPCR family A
CCOC(=O)c1ccc(F)c(c1)N2C[C@@]3(CCC[C@](C)(Cn4cnc5ccc(cc45)C#N)C3)OC2=O	P30874	SSTR2	7.2827	Membrane rcpt	GPCR family A
Clc1cccc(Cl)c1N2C[C@@]3(CCC[C@H](Cn4cnc5ccc(cc45)C#N)C3)OC2=O	P30874	SSTR2	7.4777	Membrane rcpt	GPCR family A
O=C1O[C@]2(CCC[C@H](Cn3cnc4ccc(cc34)C#N)C2)CN1c5ccc(Cn6cccn6)cc5	P30874	SSTR2	7.5258	Membrane rcpt	GPCR family A
Cc1ccc(NC(=O)c2cccc(c2)C(F)(F)F)cc1Nc3occ(n3)c4cccnc4	P30874	SSTR2	7.7289	Membrane rcpt	GPCR family A
O=C1O[C@]2(CCC[C@H](Cn3cnc4ccc(cc34)C#N)C2)CN1Cc5cccc(c5)c6ccccc6	P30874	SSTR2	7.4506	Membrane rcpt	GPCR family A
CC1(CN2C[C@@]3(CCC[C@H](Cn4cnc5ccc(cc45)C#N)C3)OC2=O)CCN(C1)c6ccccc6	P30874	SSTR2	7.2021	Membrane rcpt	GPCR family A
CCOc1cccc(c1)N2C[C@@]3(CCC[C@](CO)(Cn4cnc5ccc(cc45)C#N)C3)OC2=O	P30874	SSTR2	7.5611	Membrane rcpt	GPCR family A
Cc1[nH]c(\C=C\2/C(=O)Nc3ccc(Cl)cc23)c(C)c1CCC(=O)O	P30874	SSTR2	7.1071	Membrane rcpt	GPCR family A
O=C1O[C@]2(CCC[C@H](Cn3cnc4ccc(cc34)C#N)C2)CN1[C@H]5CCc6ccccc56	P30874	SSTR2	7.2548	Membrane rcpt	GPCR family A
NC(=O)c1cccc(CNc2ccc(CCC(=O)O)cc2)c1	P30874	SSTR2	7.0278	Membrane rcpt	GPCR family A
CCOc1cc(ccc1C)N2C[C@@]3(CCC[C@H](Cn4cnc5ccc(cc45)C#N)C3)OC2=O	P30874	SSTR2	7.4702	Membrane rcpt	GPCR family A
C[C@]1(Cn2cnc3ccc(cc23)C#N)CCC[C@@]4(CN(C(=O)O4)c5ccc(CC#N)cc5)C1	P30874	SSTR2	7.6600	Membrane rcpt	GPCR family A
COc1ccc(NC(=O)Cc2ccc(cc2)C(F)(F)F)cc1Nc3oc(cn3)c4ccncc4	P30874	SSTR2	7.2228	Membrane rcpt	GPCR family A
Clc1ccc(Cl)c(c1)N2C[C@@]3(CCC[C@H](Cn4cnc5ccc(cc45)C#N)C3)OC2=O	P30874	SSTR2	7.4301	Membrane rcpt	GPCR family A
COc1ccccc1CN2C[C@@]3(CCC[C@H](Cn4cnc5ccc(cc45)C#N)C3)OC2=O	P30874	SSTR2	7.5447	Membrane rcpt	GPCR family A
FC(F)(F)Oc1ccc(cc1)N2C[C@@]3(CCC[C@H](Cn4cnc5ccc(cc45)C#N)C3)OC2=O	P30874	SSTR2	7.6426	Membrane rcpt	GPCR family A
O=C1O[C@]2(CCC[C@H](Cn3cnc4ccc(cc34)C#N)C2)CN1Cc5cccc(c5)c6ccccn6	P30874	SSTR2	7.5810	Membrane rcpt	GPCR family A
O=C1O[C@]2(CCC[C@H](Cn3cnc4ccc(cc34)C#N)C2)CN1Cc5ccccc5	P30874	SSTR2	7.4529	Membrane rcpt	GPCR family A
CCOc1ccccc1CN2C[C@@]3(CCC[C@H](Cn4cnc5ccc(cc45)C#N)C3)OC2=O	P30874	SSTR2	7.4502	Membrane rcpt	GPCR family A
C[C@]1(Cn2cnc3ccc(cc23)C#N)CCC[C@@]4(CN(Cc5ccccc5F)C(=O)O4)C1	P30874	SSTR2	7.5917	Membrane rcpt	GPCR family A
COc1cc(OC)cc(c1)C(=O)Nc2ccc(C)c(Nc3oc(cn3)c4ccncc4)c2	P30874	SSTR2	7.4602	Membrane rcpt	GPCR family A
COc1ccc(CN2C[C@@]3(CCC[C@](CO)(Cn4cnc5ccc(cc45)C#N)C3)OC2=O)cc1	P30874	SSTR2	7.4571	Membrane rcpt	GPCR family A
Cc1onc(COc2cccc(c2)N3C[C@@]4(CCC[C@H](Cn5cnc6ccc(cc56)C#N)C4)OC3=O)c1	P30874	SSTR2	7.3447	Membrane rcpt	GPCR family A
CCOc1cccc(c1)N2C[C@@]3(CCC[C@](C)(Cn4cnc5ccc(cc45)C#N)C3)OC2=O	P30874	SSTR2	7.4359	Membrane rcpt	GPCR family A
COc1cccc(c1)N2C[C@@]3(CCC[C@H](Cn4cnc5cc(F)c(cc45)C#N)C3)OC2=O	P30874	SSTR2	7.9172	Membrane rcpt	GPCR family A
C[C@]1(Cn2cnc3ccc(cc23)C#N)CCC[C@@]4(CN(Cc5ccccc5)C(=O)O4)C1	P30874	SSTR2	7.4597	Membrane rcpt	GPCR family A
Cc1ccc(N2C[C@@]3(CCC[C@H](Cn4cnc5ccc(cc45)C#N)C3)OC2=O)c(Cl)c1	P30874	SSTR2	7.3451	Membrane rcpt	GPCR family A
COc1ccc(Cl)c(c1)N2C[C@@]3(CCC[C@H](Cn4cnc5ccc(cc45)C#N)C3)OC2=O	P30874	SSTR2	7.4194	Membrane rcpt	GPCR family A
Cc1cc(Cl)ccc1N2C[C@@]3(CCC[C@](C)(Cn4cnc5ccc(cc45)C#N)C3)OC2=O	P30874	SSTR2	7.3795	Membrane rcpt	GPCR family A
Cc1ccc(NC(=S)Nc2ccc(cc2)C#N)cc1Nc3oc(cn3)c4ccncc4	P30874	SSTR2	7.9578	Membrane rcpt	GPCR family A
COc1ccc(CN2C[C@@]3(CCC[C@](COCc4ccccc4)(Cn5cnc6ccc(cc56)C#N)C3)OC2=O)cc1	P30874	SSTR2	7.3716	Membrane rcpt	GPCR family A
COc1ccccc1N2C[C@@]3(CCC[C@](C)(Cn4cnc5ccc(cc45)C#N)C3)OC2=O	P30874	SSTR2	7.3834	Membrane rcpt	GPCR family A
Cc1cccc(CC(=O)Nc2ccc(C)c(Nc3oc(cn3)c4ccncc4)c2)c1	P30874	SSTR2	7.5371	Membrane rcpt	GPCR family A
O=C1O[C@]2(CCC[C@H](Cn3cnc4ccc(cc34)C#N)C2)CN1Cc5cccc(c5)c6ccc(cc6)C#N	P30874	SSTR2	7.4901	Membrane rcpt	GPCR family A
COc1ccc(C)c(c1)N2C[C@@]3(CCC[C@](C)(Cn4cnc5ccc(cc45)C#N)C3)OC2=O	P30874	SSTR2	7.3424	Membrane rcpt	GPCR family A
Clc1ccc(cc1)c2cccc(CN3C[C@@]4(CCC[C@H](Cn5cnc6ccc(cc56)C#N)C4)OC3=O)c2	P30874	SSTR2	7.6265	Membrane rcpt	GPCR family A
Cc1ccc(cc1Nc2oc(cn2)c3ccncc3)C(=O)NCc4ccccc4	P30874	SSTR2	7.3373	Membrane rcpt	GPCR family A
Clc1cccc(c1)c2cccc(CN3C[C@@]4(CCC[C@H](Cn5cnc6ccc(cc56)C#N)C4)OC3=O)c2	P30874	SSTR2	7.6889	Membrane rcpt	GPCR family A
C[C@]1(Cn2cnc3ccc(cc23)C#N)CCC[C@@]4(CN(C(=O)O4)c5cccc(Cl)c5)C1	P30874	SSTR2	7.6383	Membrane rcpt	GPCR family A
COc1ccc(CN2C[C@@]3(CCC[C@](CC#N)(Cn4cnc5ccc(cc45)C#N)C3)OC2=O)cc1	P30874	SSTR2	7.2824	Membrane rcpt	GPCR family A
C[C@]1(Cn2cnc3ccc(cc23)C#N)CCC[C@@]4(CN(C(=O)O4)c5c(F)cccc5F)C1	P30874	SSTR2	7.4068	Membrane rcpt	GPCR family A
C[C@]1(Cn2cnc3ccc(cc23)C#N)CCC[C@@]4(CN(C(=O)O4)c5ccccc5C(F)(F)F)C1	P30874	SSTR2	7.6434	Membrane rcpt	GPCR family A
CC(C)COC(=O)Nc1ccc(C)c(Nc2oc(cn2)c3ccncc3)c1	P30874	SSTR2	7.4149	Membrane rcpt	GPCR family A
COc1cccc(c1)N2C[C@@]3(CCC[C@](C)(Cn4cnc5ccc(cc45)C#N)C3)OC2=O	P30874	SSTR2	7.4873	Membrane rcpt	GPCR family A
Clc1cc(cc2c1ncn2C[C@H]3CCC[C@]4(C3)CN(Cc5ccccc5)C(=O)O4)C#N	P30874	SSTR2	7.9782	Membrane rcpt	GPCR family A
CC12CCC(C1)C(C)(C)C2NC(=O)Nc3nn(Cc4ccccc4)c5CCCCc35	P30874	SSTR2	7.8430	Membrane rcpt	GPCR family A
CN(C)c1cccc(NC(=O)c2ccc(C)c(Nc3oc(cn3)c4ccncc4)c2)c1	P30874	SSTR2	7.8860	Membrane rcpt	GPCR family A
Cc1ccc(cc1)N2C[C@@]3(CCC[C@H](Cn4cnc5cc(F)c(cc45)C#N)C3)OC2=O	P30874	SSTR2	7.8099	Membrane rcpt	GPCR family A
CCOc1cccc(c1)N2C[C@@]3(CCC[C@](C)(Cn4cnc5c(C)cc(cc45)C#N)C3)OC2=O	P30874	SSTR2	7.7565	Membrane rcpt	GPCR family A
COc1cccc(CN2C[C@@]3(CCC[C@H](Cn4cnc5ccc(cc45)C#N)C3)OC2=O)c1	P30874	SSTR2	7.4505	Membrane rcpt	GPCR family A
Fc1ccc(cn1)c2cccc(CN3C[C@@]4(CCC[C@H](Cn5cnc6ccc(cc56)C#N)C4)OC3=O)c2	P30874	SSTR2	7.5563	Membrane rcpt	GPCR family A
Cn1cc(cn1)c2cccc(CN3C[C@@]4(CCC[C@H](Cn5cnc6ccc(cc56)C#N)C4)OC3=O)c2	P30874	SSTR2	7.4782	Membrane rcpt	GPCR family A
O=C1O[C@]2(CCC[C@H](Cn3cnc4ccc(cc34)C#N)C2)CN1c5cccc(OCc6ccccc6)c5	P30874	SSTR2	7.7423	Membrane rcpt	GPCR family A
O=C1O[C@]2(CCC[C@H](Cn3cnc4ccc(cc34)C#N)C2)CN1c5ccc6OCCOc6c5	P30874	SSTR2	7.4905	Membrane rcpt	GPCR family A
COc1ccc(C)c(c1)N2C[C@@]3(CCC[C@H](Cn4cnc5ccc(cc45)C#N)C3)OC2=O	P30874	SSTR2	7.4203	Membrane rcpt	GPCR family A
COc1cccc(c1)c2cccc(CN3C[C@@]4(CCC[C@H](Cn5cnc6ccc(cc56)C#N)C4)OC3=O)c2	P30874	SSTR2	7.3693	Membrane rcpt	GPCR family A
Cc1ccc(NC(=S)NCc2ccccc2)cc1Nc3oc(cn3)c4ccncc4	P30874	SSTR2	7.6488	Membrane rcpt	GPCR family A
O=C(COc1ccc2CCCc2c1)N(Cc3cccs3)c4cc[nH]n4	P30874	SSTR2	7.1313	Membrane rcpt	GPCR family A
O=C1O[C@]2(CCC[C@H](Cn3cnc4ccc(cc34)C#N)C2)CN1Cc5cccc(Oc6ccccc6)c5	P30874	SSTR2	7.4595	Membrane rcpt	GPCR family A
O=C1O[C@]2(CCC[C@H](Cn3cnc4ccc(cc34)C#N)C2)CN1Cc5cccc(c5)c6cncnc6	P30874	SSTR2	7.5071	Membrane rcpt	GPCR family A
O=C1O[C@]2(CCC[C@H](Cn3cnc4ccc(cc34)C#N)C2)CN1c5ccc(CC#N)cc5	P30874	SSTR2	7.8046	Membrane rcpt	GPCR family A
Cc1ccc(N2C[C@@]3(CCC[C@](CO)(Cn4cnc5ccc(cc45)C#N)C3)OC2=O)c(Cl)c1	P30874	SSTR2	7.3751	Membrane rcpt	GPCR family A
COc1ccc(NC(=O)Cc2ccc(F)cc2)cc1Nc3oc(cn3)c4ccncc4	P30874	SSTR2	7.1712	Membrane rcpt	GPCR family A
C[C@]1(Cn2cnc3ccc(cc23)C#N)CCC[C@@]4(CN(C(=O)O4)c5ccccc5F)C1	P30874	SSTR2	7.5070	Membrane rcpt	GPCR family A
Brc1cccc(CN2C[C@@]3(CCC[C@H](Cn4cnc5ccc(cc45)C#N)C3)OC2=O)c1	P30874	SSTR2	7.5870	Membrane rcpt	GPCR family A
C[C@]1(Cn2cnc3ccc(cc23)C#N)CCC[C@@]4(CN(C(=O)O4)c5ccccc5O)C1	P30874	SSTR2	7.5585	Membrane rcpt	GPCR family A
CC(C)(CN1C[C@@]2(CCC[C@H](Cn3cnc4ccc(cc34)C#N)C2)OC1=O)Oc5ccccc5	P30874	SSTR2	7.3448	Membrane rcpt	GPCR family A
CC(C)(CN1C[C@@]2(CCC[C@H](Cn3cnc4ccc(cc34)C#N)C2)OC1=O)c5ccccc5	P30874	SSTR2	7.6533	Membrane rcpt	GPCR family A
C[C@]1(Cn2cnc3ccc(cc23)C#N)CCC[C@@]4(CN(C(=O)O4)c5cc(F)ccc5F)C1	P30874	SSTR2	7.4630	Membrane rcpt	GPCR family A
Fc1cc2ncn(C[C@H]3CCC[C@]4(C3)CN(Cc5ccccc5)C(=O)O4)c2cc1C#N	P30874	SSTR2	7.6964	Membrane rcpt	GPCR family A
COc1ccc(F)cc1N2C[C@@]3(CCC[C@](C)(Cn4cnc5ccc(cc45)C#N)C3)OC2=O	P30874	SSTR2	7.4459	Membrane rcpt	GPCR family A
CC(C)(COc1ccc(Cl)cc1)CN2C[C@@]3(CCC[C@H](Cn4cnc5ccc(cc45)C#N)C3)OC2=O	P30874	SSTR2	7.7593	Membrane rcpt	GPCR family A
CC1(C)Cc2cccc(CN3C[C@@]4(CCC[C@H](Cn5cnc6ccc(cc56)C#N)C4)OC3=O)c2O1	P30874	SSTR2	7.3998	Membrane rcpt	GPCR family A
Cc1ccc(NC(=O)c2ccc3cc[nH]c3c2)cc1Nc4oc(cn4)c5ccncc5	P30874	SSTR2	7.7300	Membrane rcpt	GPCR family A
Cc1oncc1C(=O)Nc2ccc(C)c(Nc3oc(cn3)c4ccncc4)c2	P30874	SSTR2	7.4885	Membrane rcpt	GPCR family A
CN1CCC(CC1)c2ccc(Nc3nc(N)n(n3)c4ccccn4)cc2	P10276	RARA	8.1215	Transc Factor	Nuclear rcpt
C[C@]1(Cn2cnc3ccc(cc23)C#N)CCC[C@@]4(CN(Cc5cccc(c5)c6ccccc6)C(=O)O4)C1	P10276	RARA	8.7238	Transc Factor	Nuclear rcpt
FC(F)(F)c1cccc(CN2C[C@@]3(CCC[C@H](Cn4cnc5ccc(cc45)C#N)C3)OC2=O)c1	P10276	RARA	7.5153	Transc Factor	Nuclear rcpt
Fc1ccccc1CN2C[C@@]3(CCC[C@H](Cn4cnc5ccc(cc45)C#N)C3)OC2=O	P10276	RARA	7.3691	Transc Factor	Nuclear rcpt
CCOc1cccc(c1)N2C[C@@]3(CCC[C@H](Cn4cnc5ccc(cc45)C#N)C3)OC2=O	P10276	RARA	6.3810	Transc Factor	Nuclear rcpt
O=C1O[C@]2(CCC[C@H](Cn3cnc4ccc(cc34)C#N)C2)CN1c5cccc6CCCCc56	P10276	RARA	7.6789	Transc Factor	Nuclear rcpt
O=C1O[C@]2(CCC[C@H](Cn3cnc4ccc(cc34)C#N)C2)CN1Cc5cccc6ccccc56	P10276	RARA	7.3445	Transc Factor	Nuclear rcpt
Clc1cccc(CN2C[C@@]3(CCC[C@H](Cn4cnc5ccc(cc45)C#N)C3)OC2=O)c1Cl	P10276	RARA	7.1801	Transc Factor	Nuclear rcpt
COc1ccc(NC(=O)c2cccc(c2)C(F)(F)F)cc1Nc3oc(cn3)c4cccnc4	P10276	RARA	7.3856	Transc Factor	Nuclear rcpt
FC(F)(F)c1cccc(c1)C(=O)Nc2ccc(Cl)c(Nc3oc(cn3)c4cccnc4)c2	P10276	RARA	6.8188	Transc Factor	Nuclear rcpt
CCOC(=O)c1ccc(F)c(c1)N2C[C@@]3(CCC[C@](C)(Cn4cnc5ccc(cc45)C#N)C3)OC2=O	P10276	RARA	7.6591	Transc Factor	Nuclear rcpt
Clc1cccc(Cl)c1N2C[C@@]3(CCC[C@H](Cn4cnc5ccc(cc45)C#N)C3)OC2=O	P10276	RARA	7.0186	Transc Factor	Nuclear rcpt
O=C1O[C@]2(CCC[C@H](Cn3cnc4ccc(cc34)C#N)C2)CN1c5ccc(Cn6cccn6)cc5	P10276	RARA	7.1466	Transc Factor	Nuclear rcpt
Cc1ccc(NC(=O)c2cccc(c2)C(F)(F)F)cc1Nc3occ(n3)c4cccnc4	P10276	RARA	7.4717	Transc Factor	Nuclear rcpt
O=C1O[C@]2(CCC[C@H](Cn3cnc4ccc(cc34)C#N)C2)CN1Cc5cccc(c5)c6ccccc6	P10276	RARA	8.0551	Transc Factor	Nuclear rcpt
CC1(CN2C[C@@]3(CCC[C@H](Cn4cnc5ccc(cc45)C#N)C3)OC2=O)CCN(C1)c6ccccc6	P10276	RARA	8.4003	Transc Factor	Nuclear rcpt
CCOc1cccc(c1)N2C[C@@]3(CCC[C@](CO)(Cn4cnc5ccc(cc45)C#N)C3)OC2=O	P10276	RARA	6.9034	Transc Factor	Nuclear rcpt
Cc1[nH]c(\C=C\2/C(=O)Nc3ccc(Cl)cc23)c(C)c1CCC(=O)O	P10276	RARA	5.9881	Transc Factor	Nuclear rcpt
O=C1O[C@]2(CCC[C@H](Cn3cnc4ccc(cc34)C#N)C2)CN1[C@H]5CCc6ccccc56	P10276	RARA	7.8092	Transc Factor	Nuclear rcpt
NC(=O)c1cccc(CNc2ccc(CCC(=O)O)cc2)c1	P10276	RARA	6.3999	Transc Factor	Nuclear rcpt
CCOc1cc(ccc1C)N2C[C@@]3(CCC[C@H](Cn4cnc5ccc(cc45)C#N)C3)OC2=O	P10276	RARA	7.1085	Transc Factor	Nuclear rcpt
C[C@]1(Cn2cnc3ccc(cc23)C#N)CCC[C@@]4(CN(C(=O)O4)c5ccc(CC#N)cc5)C1	P10276	RARA	7.7859	Transc Factor	Nuclear rcpt
COc1ccc(NC(=O)Cc2ccc(cc2)C(F)(F)F)cc1Nc3oc(cn3)c4ccncc4	P10276	RARA	7.1001	Transc Factor	Nuclear rcpt
Clc1ccc(Cl)c(c1)N2C[C@@]3(CCC[C@H](Cn4cnc5ccc(cc45)C#N)C3)OC2=O	P10276	RARA	7.0710	Transc Factor	Nuclear rcpt
COc1ccccc1CN2C[C@@]3(CCC[C@H](Cn4cnc5ccc(cc45)C#N)C3)OC2=O	P10276	RARA	7.3427	Transc Factor	Nuclear rcpt
FC(F)(F)Oc1ccc(cc1)N2C[C@@]3(CCC[C@H](Cn4cnc5ccc(cc45)C#N)C3)OC2=O	P10276	RARA	6.5171	Transc Factor	Nuclear rcpt
O=C1O[C@]2(CCC[C@H](Cn3cnc4ccc(cc34)C#N)C2)CN1Cc5cccc(c5)c6ccccn6	P10276	RARA	7.2370	Transc Factor	Nuclear rcpt
O=C1O[C@]2(CCC[C@H](Cn3cnc4ccc(cc34)C#N)C2)CN1Cc5ccccc5	P10276	RARA	7.0819	Transc Factor	Nuclear rcpt
CCOc1ccccc1CN2C[C@@]3(CCC[C@H](Cn4cnc5ccc(cc45)C#N)C3)OC2=O	P10276	RARA	6.9219	Transc Factor	Nuclear rcpt
C[C@]1(Cn2cnc3ccc(cc23)C#N)CCC[C@@]4(CN(Cc5ccccc5F)C(=O)O4)C1	P10276	RARA	7.7302	Transc Factor	Nuclear rcpt
COc1cc(OC)cc(c1)C(=O)Nc2ccc(C)c(Nc3oc(cn3)c4ccncc4)c2	P10276	RARA	7.7201	Transc Factor	Nuclear rcpt
COc1ccc(CN2C[C@@]3(CCC[C@](CO)(Cn4cnc5ccc(cc45)C#N)C3)OC2=O)cc1	P10276	RARA	8.7884	Transc Factor	Nuclear rcpt
Cc1onc(COc2cccc(c2)N3C[C@@]4(CCC[C@H](Cn5cnc6ccc(cc56)C#N)C4)OC3=O)c1	P10276	RARA	7.2049	Transc Factor	Nuclear rcpt
CCOc1cccc(c1)N2C[C@@]3(CCC[C@](C)(Cn4cnc5ccc(cc45)C#N)C3)OC2=O	P10276	RARA	7.0387	Transc Factor	Nuclear rcpt
COc1cccc(c1)N2C[C@@]3(CCC[C@H](Cn4cnc5cc(F)c(cc45)C#N)C3)OC2=O	P10276	RARA	6.7738	Transc Factor	Nuclear rcpt
C[C@]1(Cn2cnc3ccc(cc23)C#N)CCC[C@@]4(CN(Cc5ccccc5)C(=O)O4)C1	P10276	RARA	7.7537	Transc Factor	Nuclear rcpt
Cc1ccc(N2C[C@@]3(CCC[C@H](Cn4cnc5ccc(cc45)C#N)C3)OC2=O)c(Cl)c1	P10276	RARA	7.0685	Transc Factor	Nuclear rcpt
COc1ccc(Cl)c(c1)N2C[C@@]3(CCC[C@H](Cn4cnc5ccc(cc45)C#N)C3)OC2=O	P10276	RARA	6.9987	Transc Factor	Nuclear rcpt
Cc1cc(Cl)ccc1N2C[C@@]3(CCC[C@](C)(Cn4cnc5ccc(cc45)C#N)C3)OC2=O	P10276	RARA	8.1481	Transc Factor	Nuclear rcpt
Cc1ccc(NC(=S)Nc2ccc(cc2)C#N)cc1Nc3oc(cn3)c4ccncc4	P10276	RARA	8.5632	Transc Factor	Nuclear rcpt
COc1ccc(CN2C[C@@]3(CCC[C@](COCc4ccccc4)(Cn5cnc6ccc(cc56)C#N)C3)OC2=O)cc1	P10276	RARA	8.6778	Transc Factor	Nuclear rcpt
COc1ccccc1N2C[C@@]3(CCC[C@](C)(Cn4cnc5ccc(cc45)C#N)C3)OC2=O	P10276	RARA	7.5433	Transc Factor	Nuclear rcpt
Cc1cccc(CC(=O)Nc2ccc(C)c(Nc3oc(cn3)c4ccncc4)c2)c1	P10276	RARA	8.0950	Transc Factor	Nuclear rcpt
O=C1O[C@]2(CCC[C@H](Cn3cnc4ccc(cc34)C#N)C2)CN1Cc5cccc(c5)c6ccc(cc6)C#N	P10276	RARA	7.5644	Transc Factor	Nuclear rcpt
COc1ccc(C)c(c1)N2C[C@@]3(CCC[C@](C)(Cn4cnc5ccc(cc45)C#N)C3)OC2=O	P10276	RARA	7.8791	Transc Factor	Nuclear rcpt
Clc1ccc(cc1)c2cccc(CN3C[C@@]4(CCC[C@H](Cn5cnc6ccc(cc56)C#N)C4)OC3=O)c2	P10276	RARA	7.7733	Transc Factor	Nuclear rcpt
Cc1ccc(cc1Nc2oc(cn2)c3ccncc3)C(=O)NCc4ccccc4	P10276	RARA	7.7600	Transc Factor	Nuclear rcpt
Clc1cccc(c1)c2cccc(CN3C[C@@]4(CCC[C@H](Cn5cnc6ccc(cc56)C#N)C4)OC3=O)c2	P10276	RARA	6.7852	Transc Factor	Nuclear rcpt
C[C@]1(Cn2cnc3ccc(cc23)C#N)CCC[C@@]4(CN(C(=O)O4)c5cccc(Cl)c5)C1	P10276	RARA	8.1772	Transc Factor	Nuclear rcpt
COc1ccc(CN2C[C@@]3(CCC[C@](CC#N)(Cn4cnc5ccc(cc45)C#N)C3)OC2=O)cc1	P10276	RARA	8.7573	Transc Factor	Nuclear rcpt
C[C@]1(Cn2cnc3ccc(cc23)C#N)CCC[C@@]4(CN(C(=O)O4)c5c(F)cccc5F)C1	P10276	RARA	7.7658	Transc Factor	Nuclear rcpt
C[C@]1(Cn2cnc3ccc(cc23)C#N)CCC[C@@]4(CN(C(=O)O4)c5ccccc5C(F)(F)F)C1	P10276	RARA	7.7915	Transc Factor	Nuclear rcpt
CC(C)COC(=O)Nc1ccc(C)c(Nc2oc(cn2)c3ccncc3)c1	P10276	RARA	7.9630	Transc Factor	Nuclear rcpt
COc1cccc(c1)N2C[C@@]3(CCC[C@](C)(Cn4cnc5ccc(cc45)C#N)C3)OC2=O	P10276	RARA	7.4350	Transc Factor	Nuclear rcpt
Clc1cc(cc2c1ncn2C[C@H]3CCC[C@]4(C3)CN(Cc5ccccc5)C(=O)O4)C#N	P10276	RARA	7.4172	Transc Factor	Nuclear rcpt
CC12CCC(C1)C(C)(C)C2NC(=O)Nc3nn(Cc4ccccc4)c5CCCCc35	P10276	RARA	8.2843	Transc Factor	Nuclear rcpt
CN(C)c1cccc(NC(=O)c2ccc(C)c(Nc3oc(cn3)c4ccncc4)c2)c1	P10276	RARA	7.0547	Transc Factor	Nuclear rcpt
Cc1ccc(cc1)N2C[C@@]3(CCC[C@H](Cn4cnc5cc(F)c(cc45)C#N)C3)OC2=O	P10276	RARA	6.9234	Transc Factor	Nuclear rcpt
CCOc1cccc(c1)N2C[C@@]3(CCC[C@](C)(Cn4cnc5c(C)cc(cc45)C#N)C3)OC2=O	P10276	RARA	6.9902	Transc Factor	Nuclear rcpt
COc1cccc(CN2C[C@@]3(CCC[C@H](Cn4cnc5ccc(cc45)C#N)C3)OC2=O)c1	P10276	RARA	7.2720	Transc Factor	Nuclear rcpt
Fc1ccc(cn1)c2cccc(CN3C[C@@]4(CCC[C@H](Cn5cnc6ccc(cc56)C#N)C4)OC3=O)c2	P10276	RARA	6.9491	Transc Factor	Nuclear rcpt
Cn1cc(cn1)c2cccc(CN3C[C@@]4(CCC[C@H](Cn5cnc6ccc(cc56)C#N)C4)OC3=O)c2	P10276	RARA	6.6718	Transc Factor	Nuclear rcpt
O=C1O[C@]2(CCC[C@H](Cn3cnc4ccc(cc34)C#N)C2)CN1c5cccc(OCc6ccccc6)c5	P10276	RARA	7.1386	Transc Factor	Nuclear rcpt
O=C1O[C@]2(CCC[C@H](Cn3cnc4ccc(cc34)C#N)C2)CN1c5ccc6OCCOc6c5	P10276	RARA	7.1143	Transc Factor	Nuclear rcpt
COc1ccc(C)c(c1)N2C[C@@]3(CCC[C@H](Cn4cnc5ccc(cc45)C#N)C3)OC2=O	P10276	RARA	7.5363	Transc Factor	Nuclear rcpt
COc1cccc(c1)c2cccc(CN3C[C@@]4(CCC[C@H](Cn5cnc6ccc(cc56)C#N)C4)OC3=O)c2	P10276	RARA	7.3090	Transc Factor	Nuclear rcpt
Cc1ccc(NC(=S)NCc2ccccc2)cc1Nc3oc(cn3)c4ccncc4	P10276	RARA	7.7568	Transc Factor	Nuclear rcpt
O=C(COc1ccc2CCCc2c1)N(Cc3cccs3)c4cc[nH]n4	P10276	RARA	6.6691	Transc Factor	Nuclear rcpt
O=C1O[C@]2(CCC[C@H](Cn3cnc4ccc(cc34)C#N)C2)CN1Cc5cccc(Oc6ccccc6)c5	P10276	RARA	7.4837	Transc Factor	Nuclear rcpt
O=C1O[C@]2(CCC[C@H](Cn3cnc4ccc(cc34)C#N)C2)CN1Cc5cccc(c5)c6cncnc6	P10276	RARA	7.0789	Transc Factor	Nuclear rcpt
O=C1O[C@]2(CCC[C@H](Cn3cnc4ccc(cc34)C#N)C2)CN1c5ccc(CC#N)cc5	P10276	RARA	7.3472	Transc Factor	Nuclear rcpt
Cc1ccc(N2C[C@@]3(CCC[C@](CO)(Cn4cnc5ccc(cc45)C#N)C3)OC2=O)c(Cl)c1	P10276	RARA	7.5115	Transc Factor	Nuclear rcpt
COc1ccc(NC(=O)Cc2ccc(F)cc2)cc1Nc3oc(cn3)c4ccncc4	P10276	RARA	7.1382	Transc Factor	Nuclear rcpt
C[C@]1(Cn2cnc3ccc(cc23)C#N)CCC[C@@]4(CN(C(=O)O4)c5ccccc5F)C1	P10276	RARA	7.5776	Transc Factor	Nuclear rcpt
Brc1cccc(CN2C[C@@]3(CCC[C@H](Cn4cnc5ccc(cc45)C#N)C3)OC2=O)c1	P10276	RARA	7.0635	Transc Factor	Nuclear rcpt
C[C@]1(Cn2cnc3ccc(cc23)C#N)CCC[C@@]4(CN(C(=O)O4)c5ccccc5O)C1	P10276	RARA	7.5764	Transc Factor	Nuclear rcpt
CC(C)(CN1C[C@@]2(CCC[C@H](Cn3cnc4ccc(cc34)C#N)C2)OC1=O)Oc5ccccc5	P10276	RARA	7.3922	Transc Factor	Nuclear rcpt
CC(C)(CN1C[C@@]2(CCC[C@H](Cn3cnc4ccc(cc34)C#N)C2)OC1=O)c5ccccc5	P10276	RARA	7.3024	Transc Factor	Nuclear rcpt
C[C@]1(Cn2cnc3ccc(cc23)C#N)CCC[C@@]4(CN(C(=O)O4)c5cc(F)ccc5F)C1	P10276	RARA	7.4803	Transc Factor	Nuclear rcpt
Fc1cc2ncn(C[C@H]3CCC[C@]4(C3)CN(Cc5ccccc5)C(=O)O4)c2cc1C#N	P10276	RARA	7.4057	Transc Factor	Nuclear rcpt
COc1ccc(F)cc1N2C[C@@]3(CCC[C@](C)(Cn4cnc5ccc(cc45)C#N)C3)OC2=O	P10276	RARA	7.4171	Transc Factor	Nuclear rcpt
CC(C)(COc1ccc(Cl)cc1)CN2C[C@@]3(CCC[C@H](Cn4cnc5ccc(cc45)C#N)C3)OC2=O	P10276	RARA	7.5116	Transc Factor	Nuclear rcpt
CC1(C)Cc2cccc(CN3C[C@@]4(CCC[C@H](Cn5cnc6ccc(cc56)C#N)C4)OC3=O)c2O1	P10276	RARA	7.4685	Transc Factor	Nuclear rcpt
Cc1ccc(NC(=O)c2ccc3cc[nH]c3c2)cc1Nc4oc(cn4)c5ccncc5	P10276	RARA	7.5599	Transc Factor	Nuclear rcpt
Cc1oncc1C(=O)Nc2ccc(C)c(Nc3oc(cn3)c4ccncc4)c2	P10276	RARA	7.9987	Transc Factor	Nuclear rcpt
CN1CCC(CC1)c2ccc(Nc3nc(N)n(n3)c4ccccn4)cc2	P11229	CHRM1	6.2057	Membrane rcpt	GPCR family A
C[C@]1(Cn2cnc3ccc(cc23)C#N)CCC[C@@]4(CN(Cc5cccc(c5)c6ccccc6)C(=O)O4)C1	P11229	CHRM1	6.5321	Membrane rcpt	GPCR family A
FC(F)(F)c1cccc(CN2C[C@@]3(CCC[C@H](Cn4cnc5ccc(cc45)C#N)C3)OC2=O)c1	P11229	CHRM1	6.4580	Membrane rcpt	GPCR family A
Fc1ccccc1CN2C[C@@]3(CCC[C@H](Cn4cnc5ccc(cc45)C#N)C3)OC2=O	P11229	CHRM1	6.8724	Membrane rcpt	GPCR family A
CCOc1cccc(c1)N2C[C@@]3(CCC[C@H](Cn4cnc5ccc(cc45)C#N)C3)OC2=O	P11229	CHRM1	6.6175	Membrane rcpt	GPCR family A
O=C1O[C@]2(CCC[C@H](Cn3cnc4ccc(cc34)C#N)C2)CN1c5cccc6CCCCc56	P11229	CHRM1	7.0225	Membrane rcpt	GPCR family A
O=C1O[C@]2(CCC[C@H](Cn3cnc4ccc(cc34)C#N)C2)CN1Cc5cccc6ccccc56	P11229	CHRM1	6.8942	Membrane rcpt	GPCR family A
Clc1cccc(CN2C[C@@]3(CCC[C@H](Cn4cnc5ccc(cc45)C#N)C3)OC2=O)c1Cl	P11229	CHRM1	6.6690	Membrane rcpt	GPCR family A
COc1ccc(NC(=O)c2cccc(c2)C(F)(F)F)cc1Nc3oc(cn3)c4cccnc4	P11229	CHRM1	6.1160	Membrane rcpt	GPCR family A
FC(F)(F)c1cccc(c1)C(=O)Nc2ccc(Cl)c(Nc3oc(cn3)c4cccnc4)c2	P11229	CHRM1	6.0989	Membrane rcpt	GPCR family A
CCOC(=O)c1ccc(F)c(c1)N2C[C@@]3(CCC[C@](C)(Cn4cnc5ccc(cc45)C#N)C3)OC2=O	P11229	CHRM1	6.3563	Membrane rcpt	GPCR family A
Clc1cccc(Cl)c1N2C[C@@]3(CCC[C@H](Cn4cnc5ccc(cc45)C#N)C3)OC2=O	P11229	CHRM1	6.3911	Membrane rcpt	GPCR family A
O=C1O[C@]2(CCC[C@H](Cn3cnc4ccc(cc34)C#N)C2)CN1c5ccc(Cn6cccn6)cc5	P11229	CHRM1	6.3479	Membrane rcpt	GPCR family A
Cc1ccc(NC(=O)c2cccc(c2)C(F)(F)F)cc1Nc3occ(n3)c4cccnc4	P11229	CHRM1	6.3857	Membrane rcpt	GPCR family A
O=C1O[C@]2(CCC[C@H](Cn3cnc4ccc(cc34)C#N)C2)CN1Cc5cccc(c5)c6ccccc6	P11229	CHRM1	6.3604	Membrane rcpt	GPCR family A
CC1(CN2C[C@@]3(CCC[C@H](Cn4cnc5ccc(cc45)C#N)C3)OC2=O)CCN(C1)c6ccccc6	P11229	CHRM1	6.1098	Membrane rcpt	GPCR family A
CCOc1cccc(c1)N2C[C@@]3(CCC[C@](CO)(Cn4cnc5ccc(cc45)C#N)C3)OC2=O	P11229	CHRM1	6.4038	Membrane rcpt	GPCR family A
Cc1[nH]c(\C=C\2/C(=O)Nc3ccc(Cl)cc23)c(C)c1CCC(=O)O	P11229	CHRM1	6.9540	Membrane rcpt	GPCR family A
O=C1O[C@]2(CCC[C@H](Cn3cnc4ccc(cc34)C#N)C2)CN1[C@H]5CCc6ccccc56	P11229	CHRM1	6.8234	Membrane rcpt	GPCR family A
NC(=O)c1cccc(CNc2ccc(CCC(=O)O)cc2)c1	P11229	CHRM1	6.4979	Membrane rcpt	GPCR family A
CCOc1cc(ccc1C)N2C[C@@]3(CCC[C@H](Cn4cnc5ccc(cc45)C#N)C3)OC2=O	P11229	CHRM1	6.4237	Membrane rcpt	GPCR family A
C[C@]1(Cn2cnc3ccc(cc23)C#N)CCC[C@@]4(CN(C(=O)O4)c5ccc(CC#N)cc5)C1	P11229	CHRM1	6.5189	Membrane rcpt	GPCR family A
COc1ccc(NC(=O)Cc2ccc(cc2)C(F)(F)F)cc1Nc3oc(cn3)c4ccncc4	P11229	CHRM1	5.9836	Membrane rcpt	GPCR family A
Clc1ccc(Cl)c(c1)N2C[C@@]3(CCC[C@H](Cn4cnc5ccc(cc45)C#N)C3)OC2=O	P11229	CHRM1	6.3335	Membrane rcpt	GPCR family A
COc1ccccc1CN2C[C@@]3(CCC[C@H](Cn4cnc5ccc(cc45)C#N)C3)OC2=O	P11229	CHRM1	6.8426	Membrane rcpt	GPCR family A
FC(F)(F)Oc1ccc(cc1)N2C[C@@]3(CCC[C@H](Cn4cnc5ccc(cc45)C#N)C3)OC2=O	P11229	CHRM1	6.7573	Membrane rcpt	GPCR family A
O=C1O[C@]2(CCC[C@H](Cn3cnc4ccc(cc34)C#N)C2)CN1Cc5cccc(c5)c6ccccn6	P11229	CHRM1	6.3250	Membrane rcpt	GPCR family A
O=C1O[C@]2(CCC[C@H](Cn3cnc4ccc(cc34)C#N)C2)CN1Cc5ccccc5	P11229	CHRM1	6.6616	Membrane rcpt	GPCR family A
CCOc1ccccc1CN2C[C@@]3(CCC[C@H](Cn4cnc5ccc(cc45)C#N)C3)OC2=O	P11229	CHRM1	6.8001	Membrane rcpt	GPCR family A
C[C@]1(Cn2cnc3ccc(cc23)C#N)CCC[C@@]4(CN(Cc5ccccc5F)C(=O)O4)C1	P11229	CHRM1	7.0542	Membrane rcpt	GPCR family A
COc1cc(OC)cc(c1)C(=O)Nc2ccc(C)c(Nc3oc(cn3)c4ccncc4)c2	P11229	CHRM1	6.2724	Membrane rcpt	GPCR family A
COc1ccc(CN2C[C@@]3(CCC[C@](CO)(Cn4cnc5ccc(cc45)C#N)C3)OC2=O)cc1	P11229	CHRM1	6.5835	Membrane rcpt	GPCR family A
Cc1onc(COc2cccc(c2)N3C[C@@]4(CCC[C@H](Cn5cnc6ccc(cc56)C#N)C4)OC3=O)c1	P11229	CHRM1	6.3012	Membrane rcpt	GPCR family A
CCOc1cccc(c1)N2C[C@@]3(CCC[C@](C)(Cn4cnc5ccc(cc45)C#N)C3)OC2=O	P11229	CHRM1	6.2906	Membrane rcpt	GPCR family A
COc1cccc(c1)N2C[C@@]3(CCC[C@H](Cn4cnc5cc(F)c(cc45)C#N)C3)OC2=O	P11229	CHRM1	6.5032	Membrane rcpt	GPCR family A
C[C@]1(Cn2cnc3ccc(cc23)C#N)CCC[C@@]4(CN(Cc5ccccc5)C(=O)O4)C1	P11229	CHRM1	6.8435	Membrane rcpt	GPCR family A
Cc1ccc(N2C[C@@]3(CCC[C@H](Cn4cnc5ccc(cc45)C#N)C3)OC2=O)c(Cl)c1	P11229	CHRM1	6.5422	Membrane rcpt	GPCR family A
COc1ccc(Cl)c(c1)N2C[C@@]3(CCC[C@H](Cn4cnc5ccc(cc45)C#N)C3)OC2=O	P11229	CHRM1	6.5610	Membrane rcpt	GPCR family A
Cc1cc(Cl)ccc1N2C[C@@]3(CCC[C@](C)(Cn4cnc5ccc(cc45)C#N)C3)OC2=O	P11229	CHRM1	5.8958	Membrane rcpt	GPCR family A
Cc1ccc(NC(=S)Nc2ccc(cc2)C#N)cc1Nc3oc(cn3)c4ccncc4	P11229	CHRM1	6.1106	Membrane rcpt	GPCR family A
COc1ccc(CN2C[C@@]3(CCC[C@](COCc4ccccc4)(Cn5cnc6ccc(cc56)C#N)C3)OC2=O)cc1	P11229	CHRM1	5.9599	Membrane rcpt	GPCR family A
COc1ccccc1N2C[C@@]3(CCC[C@](C)(Cn4cnc5ccc(cc45)C#N)C3)OC2=O	P11229	CHRM1	6.0601	Membrane rcpt	GPCR family A
Cc1cccc(CC(=O)Nc2ccc(C)c(Nc3oc(cn3)c4ccncc4)c2)c1	P11229	CHRM1	6.5573	Membrane rcpt	GPCR family A
O=C1O[C@]2(CCC[C@H](Cn3cnc4ccc(cc34)C#N)C2)CN1Cc5cccc(c5)c6ccc(cc6)C#N	P11229	CHRM1	6.5507	Membrane rcpt	GPCR family A
COc1ccc(C)c(c1)N2C[C@@]3(CCC[C@](C)(Cn4cnc5ccc(cc45)C#N)C3)OC2=O	P11229	CHRM1	6.1513	Membrane rcpt	GPCR family A
Clc1ccc(cc1)c2cccc(CN3C[C@@]4(CCC[C@H](Cn5cnc6ccc(cc56)C#N)C4)OC3=O)c2	P11229	CHRM1	6.2975	Membrane rcpt	GPCR family A
Cc1ccc(cc1Nc2oc(cn2)c3ccncc3)C(=O)NCc4ccccc4	P11229	CHRM1	6.7058	Membrane rcpt	GPCR family A
Clc1cccc(c1)c2cccc(CN3C[C@@]4(CCC[C@H](Cn5cnc6ccc(cc56)C#N)C4)OC3=O)c2	P11229	CHRM1	6.6292	Membrane rcpt	GPCR family A
C[C@]1(Cn2cnc3ccc(cc23)C#N)CCC[C@@]4(CN(C(=O)O4)c5cccc(Cl)c5)C1	P11229	CHRM1	6.0308	Membrane rcpt	GPCR family A
COc1ccc(CN2C[C@@]3(CCC[C@](CC#N)(Cn4cnc5ccc(cc45)C#N)C3)OC2=O)cc1	P11229	CHRM1	6.3214	Membrane rcpt	GPCR family A
C[C@]1(Cn2cnc3ccc(cc23)C#N)CCC[C@@]4(CN(C(=O)O4)c5c(F)cccc5F)C1	P11229	CHRM1	6.1000	Membrane rcpt	GPCR family A
C[C@]1(Cn2cnc3ccc(cc23)C#N)CCC[C@@]4(CN(C(=O)O4)c5ccccc5C(F)(F)F)C1	P11229	CHRM1	6.2989	Membrane rcpt	GPCR family A
CC(C)COC(=O)Nc1ccc(C)c(Nc2oc(cn2)c3ccncc3)c1	P11229	CHRM1	6.0283	Membrane rcpt	GPCR family A
COc1cccc(c1)N2C[C@@]3(CCC[C@](C)(Cn4cnc5ccc(cc45)C#N)C3)OC2=O	P11229	CHRM1	6.2187	Membrane rcpt	GPCR family A
Clc1cc(cc2c1ncn2C[C@H]3CCC[C@]4(C3)CN(Cc5ccccc5)C(=O)O4)C#N	P11229	CHRM1	6.8339	Membrane rcpt	GPCR family A
CC12CCC(C1)C(C)(C)C2NC(=O)Nc3nn(Cc4ccccc4)c5CCCCc35	P11229	CHRM1	6.4250	Membrane rcpt	GPCR family A
CN(C)c1cccc(NC(=O)c2ccc(C)c(Nc3oc(cn3)c4ccncc4)c2)c1	P11229	CHRM1	6.7961	Membrane rcpt	GPCR family A
Cc1ccc(cc1)N2C[C@@]3(CCC[C@H](Cn4cnc5cc(F)c(cc45)C#N)C3)OC2=O	P11229	CHRM1	6.6870	Membrane rcpt	GPCR family A
CCOc1cccc(c1)N2C[C@@]3(CCC[C@](C)(Cn4cnc5c(C)cc(cc45)C#N)C3)OC2=O	P11229	CHRM1	6.2047	Membrane rcpt	GPCR family A
COc1cccc(CN2C[C@@]3(CCC[C@H](Cn4cnc5ccc(cc45)C#N)C3)OC2=O)c1	P11229	CHRM1	6.8062	Membrane rcpt	GPCR family A
Fc1ccc(cn1)c2cccc(CN3C[C@@]4(CCC[C@H](Cn5cnc6ccc(cc56)C#N)C4)OC3=O)c2	P11229	CHRM1	6.6436	Membrane rcpt	GPCR family A
Cn1cc(cn1)c2cccc(CN3C[C@@]4(CCC[C@H](Cn5cnc6ccc(cc56)C#N)C4)OC3=O)c2	P11229	CHRM1	6.0906	Membrane rcpt	GPCR family A
O=C1O[C@]2(CCC[C@H](Cn3cnc4ccc(cc34)C#N)C2)CN1c5cccc(OCc6ccccc6)c5	P11229	CHRM1	6.5727	Membrane rcpt	GPCR family A
O=C1O[C@]2(CCC[C@H](Cn3cnc4ccc(cc34)C#N)C2)CN1c5ccc6OCCOc6c5	P11229	CHRM1	6.7302	Membrane rcpt	GPCR family A
COc1ccc(C)c(c1)N2C[C@@]3(CCC[C@H](Cn4cnc5ccc(cc45)C#N)C3)OC2=O	P11229	CHRM1	6.4296	Membrane rcpt	GPCR family A
COc1cccc(c1)c2cccc(CN3C[C@@]4(CCC[C@H](Cn5cnc6ccc(cc56)C#N)C4)OC3=O)c2	P11229	CHRM1	6.4214	Membrane rcpt	GPCR family A
Cc1ccc(NC(=S)NCc2ccccc2)cc1Nc3oc(cn3)c4ccncc4	P11229	CHRM1	6.1395	Membrane rcpt	GPCR family A
O=C(COc1ccc2CCCc2c1)N(Cc3cccs3)c4cc[nH]n4	P11229	CHRM1	6.3361	Membrane rcpt	GPCR family A
O=C1O[C@]2(CCC[C@H](Cn3cnc4ccc(cc34)C#N)C2)CN1Cc5cccc(Oc6ccccc6)c5	P11229	CHRM1	6.7721	Membrane rcpt	GPCR family A
O=C1O[C@]2(CCC[C@H](Cn3cnc4ccc(cc34)C#N)C2)CN1Cc5cccc(c5)c6cncnc6	P11229	CHRM1	6.4375	Membrane rcpt	GPCR family A
O=C1O[C@]2(CCC[C@H](Cn3cnc4ccc(cc34)C#N)C2)CN1c5ccc(CC#N)cc5	P11229	CHRM1	6.7690	Membrane rcpt	GPCR family A
Cc1ccc(N2C[C@@]3(CCC[C@](CO)(Cn4cnc5ccc(cc45)C#N)C3)OC2=O)c(Cl)c1	P11229	CHRM1	5.8662	Membrane rcpt	GPCR family A
COc1ccc(NC(=O)Cc2ccc(F)cc2)cc1Nc3oc(cn3)c4ccncc4	P11229	CHRM1	6.0371	Membrane rcpt	GPCR family A
C[C@]1(Cn2cnc3ccc(cc23)C#N)CCC[C@@]4(CN(C(=O)O4)c5ccccc5F)C1	P11229	CHRM1	6.1083	Membrane rcpt	GPCR family A
Brc1cccc(CN2C[C@@]3(CCC[C@H](Cn4cnc5ccc(cc45)C#N)C3)OC2=O)c1	P11229	CHRM1	6.7553	Membrane rcpt	GPCR family A
C[C@]1(Cn2cnc3ccc(cc23)C#N)CCC[C@@]4(CN(C(=O)O4)c5ccccc5O)C1	P11229	CHRM1	6.1119	Membrane rcpt	GPCR family A
CC(C)(CN1C[C@@]2(CCC[C@H](Cn3cnc4ccc(cc34)C#N)C2)OC1=O)Oc5ccccc5	P11229	CHRM1	6.4336	Membrane rcpt	GPCR family A
CC(C)(CN1C[C@@]2(CCC[C@H](Cn3cnc4ccc(cc34)C#N)C2)OC1=O)c5ccccc5	P11229	CHRM1	6.1741	Membrane rcpt	GPCR family A
C[C@]1(Cn2cnc3ccc(cc23)C#N)CCC[C@@]4(CN(C(=O)O4)c5cc(F)ccc5F)C1	P11229	CHRM1	6.3150	Membrane rcpt	GPCR family A
Fc1cc2ncn(C[C@H]3CCC[C@]4(C3)CN(Cc5ccccc5)C(=O)O4)c2cc1C#N	P11229	CHRM1	7.3695	Membrane rcpt	GPCR family A
COc1ccc(F)cc1N2C[C@@]3(CCC[C@](C)(Cn4cnc5ccc(cc45)C#N)C3)OC2=O	P11229	CHRM1	6.3478	Membrane rcpt	GPCR family A
CC(C)(COc1ccc(Cl)cc1)CN2C[C@@]3(CCC[C@H](Cn4cnc5ccc(cc45)C#N)C3)OC2=O	P11229	CHRM1	6.3314	Membrane rcpt	GPCR family A
CC1(C)Cc2cccc(CN3C[C@@]4(CCC[C@H](Cn5cnc6ccc(cc56)C#N)C4)OC3=O)c2O1	P11229	CHRM1	6.5761	Membrane rcpt	GPCR family A
Cc1ccc(NC(=O)c2ccc3cc[nH]c3c2)cc1Nc4oc(cn4)c5ccncc5	P11229	CHRM1	6.4332	Membrane rcpt	GPCR family A
Cc1oncc1C(=O)Nc2ccc(C)c(Nc3oc(cn3)c4ccncc4)c2	P11229	CHRM1	6.1127	Membrane rcpt	GPCR family A
CN1CCC(CC1)c2ccc(Nc3nc(N)n(n3)c4ccccn4)cc2	P30989	NTSR1	4.9794	Membrane rcpt	GPCR family A
C[C@]1(Cn2cnc3ccc(cc23)C#N)CCC[C@@]4(CN(Cc5cccc(c5)c6ccccc6)C(=O)O4)C1	P30989	NTSR1	5.0262	Membrane rcpt	GPCR family A
FC(F)(F)c1cccc(CN2C[C@@]3(CCC[C@H](Cn4cnc5ccc(cc45)C#N)C3)OC2=O)c1	P30989	NTSR1	5.0313	Membrane rcpt	GPCR family A
Fc1ccccc1CN2C[C@@]3(CCC[C@H](Cn4cnc5ccc(cc45)C#N)C3)OC2=O	P30989	NTSR1	4.9828	Membrane rcpt	GPCR family A
CCOc1cccc(c1)N2C[C@@]3(CCC[C@H](Cn4cnc5ccc(cc45)C#N)C3)OC2=O	P30989	NTSR1	5.0172	Membrane rcpt	GPCR family A
O=C1O[C@]2(CCC[C@H](Cn3cnc4ccc(cc34)C#N)C2)CN1c5cccc6CCCCc56	P30989	NTSR1	5.0018	Membrane rcpt	GPCR family A
O=C1O[C@]2(CCC[C@H](Cn3cnc4ccc(cc34)C#N)C2)CN1Cc5cccc6ccccc56	P30989	NTSR1	5.0332	Membrane rcpt	GPCR family A
Clc1cccc(CN2C[C@@]3(CCC[C@H](Cn4cnc5ccc(cc45)C#N)C3)OC2=O)c1Cl	P30989	NTSR1	5.2587	Membrane rcpt	GPCR family A
COc1ccc(NC(=O)c2cccc(c2)C(F)(F)F)cc1Nc3oc(cn3)c4cccnc4	P30989	NTSR1	4.9249	Membrane rcpt	GPCR family A
FC(F)(F)c1cccc(c1)C(=O)Nc2ccc(Cl)c(Nc3oc(cn3)c4cccnc4)c2	P30989	NTSR1	4.8017	Membrane rcpt	GPCR family A
CCOC(=O)c1ccc(F)c(c1)N2C[C@@]3(CCC[C@](C)(Cn4cnc5ccc(cc45)C#N)C3)OC2=O	P30989	NTSR1	5.0462	Membrane rcpt	GPCR family A
Clc1cccc(Cl)c1N2C[C@@]3(CCC[C@H](Cn4cnc5ccc(cc45)C#N)C3)OC2=O	P30989	NTSR1	5.0753	Membrane rcpt	GPCR family A
O=C1O[C@]2(CCC[C@H](Cn3cnc4ccc(cc34)C#N)C2)CN1c5ccc(Cn6cccn6)cc5	P30989	NTSR1	5.0417	Membrane rcpt	GPCR family A
Cc1ccc(NC(=O)c2cccc(c2)C(F)(F)F)cc1Nc3occ(n3)c4cccnc4	P30989	NTSR1	4.8589	Membrane rcpt	GPCR family A
O=C1O[C@]2(CCC[C@H](Cn3cnc4ccc(cc34)C#N)C2)CN1Cc5cccc(c5)c6ccccc6	P30989	NTSR1	4.9727	Membrane rcpt	GPCR family A
CC1(CN2C[C@@]3(CCC[C@H](Cn4cnc5ccc(cc45)C#N)C3)OC2=O)CCN(C1)c6ccccc6	P30989	NTSR1	5.0452	Membrane rcpt	GPCR family A
CCOc1cccc(c1)N2C[C@@]3(CCC[C@](CO)(Cn4cnc5ccc(cc45)C#N)C3)OC2=O	P30989	NTSR1	5.0584	Membrane rcpt	GPCR family A
Cc1[nH]c(\C=C\2/C(=O)Nc3ccc(Cl)cc23)c(C)c1CCC(=O)O	P30989	NTSR1	4.9409	Membrane rcpt	GPCR family A
O=C1O[C@]2(CCC[C@H](Cn3cnc4ccc(cc34)C#N)C2)CN1[C@H]5CCc6ccccc56	P30989	NTSR1	5.2614	Membrane rcpt	GPCR family A
NC(=O)c1cccc(CNc2ccc(CCC(=O)O)cc2)c1	P30989	NTSR1	4.9731	Membrane rcpt	GPCR family A
CCOc1cc(ccc1C)N2C[C@@]3(CCC[C@H](Cn4cnc5ccc(cc45)C#N)C3)OC2=O	P30989	NTSR1	4.9951	Membrane rcpt	GPCR family A
C[C@]1(Cn2cnc3ccc(cc23)C#N)CCC[C@@]4(CN(C(=O)O4)c5ccc(CC#N)cc5)C1	P30989	NTSR1	5.1036	Membrane rcpt	GPCR family A
COc1ccc(NC(=O)Cc2ccc(cc2)C(F)(F)F)cc1Nc3oc(cn3)c4ccncc4	P30989	NTSR1	4.9895	Membrane rcpt	GPCR family A
Clc1ccc(Cl)c(c1)N2C[C@@]3(CCC[C@H](Cn4cnc5ccc(cc45)C#N)C3)OC2=O	P30989	NTSR1	5.0815	Membrane rcpt	GPCR family A
COc1ccccc1CN2C[C@@]3(CCC[C@H](Cn4cnc5ccc(cc45)C#N)C3)OC2=O	P30989	NTSR1	4.9282	Membrane rcpt	GPCR family A
FC(F)(F)Oc1ccc(cc1)N2C[C@@]3(CCC[C@H](Cn4cnc5ccc(cc45)C#N)C3)OC2=O	P30989	NTSR1	5.0770	Membrane rcpt	GPCR family A
O=C1O[C@]2(CCC[C@H](Cn3cnc4ccc(cc34)C#N)C2)CN1Cc5cccc(c5)c6ccccn6	P30989	NTSR1	4.9976	Membrane rcpt	GPCR family A
O=C1O[C@]2(CCC[C@H](Cn3cnc4ccc(cc34)C#N)C2)CN1Cc5ccccc5	P30989	NTSR1	4.9794	Membrane rcpt	GPCR family A
CCOc1ccccc1CN2C[C@@]3(CCC[C@H](Cn4cnc5ccc(cc45)C#N)C3)OC2=O	P30989	NTSR1	4.9437	Membrane rcpt	GPCR family A
C[C@]1(Cn2cnc3ccc(cc23)C#N)CCC[C@@]4(CN(Cc5ccccc5F)C(=O)O4)C1	P30989	NTSR1	5.0394	Membrane rcpt	GPCR family A
COc1cc(OC)cc(c1)C(=O)Nc2ccc(C)c(Nc3oc(cn3)c4ccncc4)c2	P30989	NTSR1	4.8366	Membrane rcpt	GPCR family A
COc1ccc(CN2C[C@@]3(CCC[C@](CO)(Cn4cnc5ccc(cc45)C#N)C3)OC2=O)cc1	P30989	NTSR1	5.0754	Membrane rcpt	GPCR family A
Cc1onc(COc2cccc(c2)N3C[C@@]4(CCC[C@H](Cn5cnc6ccc(cc56)C#N)C4)OC3=O)c1	P30989	NTSR1	5.3786	Membrane rcpt	GPCR family A
CCOc1cccc(c1)N2C[C@@]3(CCC[C@](C)(Cn4cnc5ccc(cc45)C#N)C3)OC2=O	P30989	NTSR1	5.3032	Membrane rcpt	GPCR family A
COc1cccc(c1)N2C[C@@]3(CCC[C@H](Cn4cnc5cc(F)c(cc45)C#N)C3)OC2=O	P30989	NTSR1	5.2539	Membrane rcpt	GPCR family A
C[C@]1(Cn2cnc3ccc(cc23)C#N)CCC[C@@]4(CN(Cc5ccccc5)C(=O)O4)C1	P30989	NTSR1	5.0431	Membrane rcpt	GPCR family A
Cc1ccc(N2C[C@@]3(CCC[C@H](Cn4cnc5ccc(cc45)C#N)C3)OC2=O)c(Cl)c1	P30989	NTSR1	5.0782	Membrane rcpt	GPCR family A
COc1ccc(Cl)c(c1)N2C[C@@]3(CCC[C@H](Cn4cnc5ccc(cc45)C#N)C3)OC2=O	P30989	NTSR1	5.0743	Membrane rcpt	GPCR family A
Cc1cc(Cl)ccc1N2C[C@@]3(CCC[C@](C)(Cn4cnc5ccc(cc45)C#N)C3)OC2=O	P30989	NTSR1	5.0627	Membrane rcpt	GPCR family A
Cc1ccc(NC(=S)Nc2ccc(cc2)C#N)cc1Nc3oc(cn3)c4ccncc4	P30989	NTSR1	4.8944	Membrane rcpt	GPCR family A
COc1ccc(CN2C[C@@]3(CCC[C@](COCc4ccccc4)(Cn5cnc6ccc(cc56)C#N)C3)OC2=O)cc1	P30989	NTSR1	5.2608	Membrane rcpt	GPCR family A
COc1ccccc1N2C[C@@]3(CCC[C@](C)(Cn4cnc5ccc(cc45)C#N)C3)OC2=O	P30989	NTSR1	5.0595	Membrane rcpt	GPCR family A
Cc1cccc(CC(=O)Nc2ccc(C)c(Nc3oc(cn3)c4ccncc4)c2)c1	P30989	NTSR1	4.7554	Membrane rcpt	GPCR family A
O=C1O[C@]2(CCC[C@H](Cn3cnc4ccc(cc34)C#N)C2)CN1Cc5cccc(c5)c6ccc(cc6)C#N	P30989	NTSR1	5.0462	Membrane rcpt	GPCR family A
COc1ccc(C)c(c1)N2C[C@@]3(CCC[C@](C)(Cn4cnc5ccc(cc45)C#N)C3)OC2=O	P30989	NTSR1	4.9169	Membrane rcpt	GPCR family A
Clc1ccc(cc1)c2cccc(CN3C[C@@]4(CCC[C@H](Cn5cnc6ccc(cc56)C#N)C4)OC3=O)c2	P30989	NTSR1	5.0290	Membrane rcpt	GPCR family A
Cc1ccc(cc1Nc2oc(cn2)c3ccncc3)C(=O)NCc4ccccc4	P30989	NTSR1	4.7397	Membrane rcpt	GPCR family A
Clc1cccc(c1)c2cccc(CN3C[C@@]4(CCC[C@H](Cn5cnc6ccc(cc56)C#N)C4)OC3=O)c2	P30989	NTSR1	4.9964	Membrane rcpt	GPCR family A
C[C@]1(Cn2cnc3ccc(cc23)C#N)CCC[C@@]4(CN(C(=O)O4)c5cccc(Cl)c5)C1	P30989	NTSR1	4.9548	Membrane rcpt	GPCR family A
COc1ccc(CN2C[C@@]3(CCC[C@](CC#N)(Cn4cnc5ccc(cc45)C#N)C3)OC2=O)cc1	P30989	NTSR1	5.0710	Membrane rcpt	GPCR family A
C[C@]1(Cn2cnc3ccc(cc23)C#N)CCC[C@@]4(CN(C(=O)O4)c5c(F)cccc5F)C1	P30989	NTSR1	5.3535	Membrane rcpt	GPCR family A
C[C@]1(Cn2cnc3ccc(cc23)C#N)CCC[C@@]4(CN(C(=O)O4)c5ccccc5C(F)(F)F)C1	P30989	NTSR1	5.1981	Membrane rcpt	GPCR family A
CC(C)COC(=O)Nc1ccc(C)c(Nc2oc(cn2)c3ccncc3)c1	P30989	NTSR1	5.0568	Membrane rcpt	GPCR family A
COc1cccc(c1)N2C[C@@]3(CCC[C@](C)(Cn4cnc5ccc(cc45)C#N)C3)OC2=O	P30989	NTSR1	4.9374	Membrane rcpt	GPCR family A
Clc1cc(cc2c1ncn2C[C@H]3CCC[C@]4(C3)CN(Cc5ccccc5)C(=O)O4)C#N	P30989	NTSR1	5.1548	Membrane rcpt	GPCR family A
CC12CCC(C1)C(C)(C)C2NC(=O)Nc3nn(Cc4ccccc4)c5CCCCc35	P30989	NTSR1	4.8003	Membrane rcpt	GPCR family A
CN(C)c1cccc(NC(=O)c2ccc(C)c(Nc3oc(cn3)c4ccncc4)c2)c1	P30989	NTSR1	5.0076	Membrane rcpt	GPCR family A
Cc1ccc(cc1)N2C[C@@]3(CCC[C@H](Cn4cnc5cc(F)c(cc45)C#N)C3)OC2=O	P30989	NTSR1	5.1368	Membrane rcpt	GPCR family A
CCOc1cccc(c1)N2C[C@@]3(CCC[C@](C)(Cn4cnc5c(C)cc(cc45)C#N)C3)OC2=O	P30989	NTSR1	5.1961	Membrane rcpt	GPCR family A
COc1cccc(CN2C[C@@]3(CCC[C@H](Cn4cnc5ccc(cc45)C#N)C3)OC2=O)c1	P30989	NTSR1	5.0057	Membrane rcpt	GPCR family A
Fc1ccc(cn1)c2cccc(CN3C[C@@]4(CCC[C@H](Cn5cnc6ccc(cc56)C#N)C4)OC3=O)c2	P30989	NTSR1	4.9935	Membrane rcpt	GPCR family A
Cn1cc(cn1)c2cccc(CN3C[C@@]4(CCC[C@H](Cn5cnc6ccc(cc56)C#N)C4)OC3=O)c2	P30989	NTSR1	5.0709	Membrane rcpt	GPCR family A
O=C1O[C@]2(CCC[C@H](Cn3cnc4ccc(cc34)C#N)C2)CN1c5cccc(OCc6ccccc6)c5	P30989	NTSR1	5.0437	Membrane rcpt	GPCR family A
O=C1O[C@]2(CCC[C@H](Cn3cnc4ccc(cc34)C#N)C2)CN1c5ccc6OCCOc6c5	P30989	NTSR1	5.0952	Membrane rcpt	GPCR family A
COc1ccc(C)c(c1)N2C[C@@]3(CCC[C@H](Cn4cnc5ccc(cc45)C#N)C3)OC2=O	P30989	NTSR1	5.0018	Membrane rcpt	GPCR family A
COc1cccc(c1)c2cccc(CN3C[C@@]4(CCC[C@H](Cn5cnc6ccc(cc56)C#N)C4)OC3=O)c2	P30989	NTSR1	4.9918	Membrane rcpt	GPCR family A
Cc1ccc(NC(=S)NCc2ccccc2)cc1Nc3oc(cn3)c4ccncc4	P30989	NTSR1	4.8045	Membrane rcpt	GPCR family A
O=C(COc1ccc2CCCc2c1)N(Cc3cccs3)c4cc[nH]n4	P30989	NTSR1	4.7289	Membrane rcpt	GPCR family A
O=C1O[C@]2(CCC[C@H](Cn3cnc4ccc(cc34)C#N)C2)CN1Cc5cccc(Oc6ccccc6)c5	P30989	NTSR1	4.9727	Membrane rcpt	GPCR family A
O=C1O[C@]2(CCC[C@H](Cn3cnc4ccc(cc34)C#N)C2)CN1Cc5cccc(c5)c6cncnc6	P30989	NTSR1	4.9774	Membrane rcpt	GPCR family A
O=C1O[C@]2(CCC[C@H](Cn3cnc4ccc(cc34)C#N)C2)CN1c5ccc(CC#N)cc5	P30989	NTSR1	5.0812	Membrane rcpt	GPCR family A
Cc1ccc(N2C[C@@]3(CCC[C@](CO)(Cn4cnc5ccc(cc45)C#N)C3)OC2=O)c(Cl)c1	P30989	NTSR1	5.0713	Membrane rcpt	GPCR family A
COc1ccc(NC(=O)Cc2ccc(F)cc2)cc1Nc3oc(cn3)c4ccncc4	P30989	NTSR1	4.7794	Membrane rcpt	GPCR family A
C[C@]1(Cn2cnc3ccc(cc23)C#N)CCC[C@@]4(CN(C(=O)O4)c5ccccc5F)C1	P30989	NTSR1	5.1126	Membrane rcpt	GPCR family A
Brc1cccc(CN2C[C@@]3(CCC[C@H](Cn4cnc5ccc(cc45)C#N)C3)OC2=O)c1	P30989	NTSR1	4.9998	Membrane rcpt	GPCR family A
C[C@]1(Cn2cnc3ccc(cc23)C#N)CCC[C@@]4(CN(C(=O)O4)c5ccccc5O)C1	P30989	NTSR1	5.0018	Membrane rcpt	GPCR family A
CC(C)(CN1C[C@@]2(CCC[C@H](Cn3cnc4ccc(cc34)C#N)C2)OC1=O)Oc5ccccc5	P30989	NTSR1	4.9733	Membrane rcpt	GPCR family A
CC(C)(CN1C[C@@]2(CCC[C@H](Cn3cnc4ccc(cc34)C#N)C2)OC1=O)c5ccccc5	P30989	NTSR1	5.0399	Membrane rcpt	GPCR family A
C[C@]1(Cn2cnc3ccc(cc23)C#N)CCC[C@@]4(CN(C(=O)O4)c5cc(F)ccc5F)C1	P30989	NTSR1	5.1485	Membrane rcpt	GPCR family A
Fc1cc2ncn(C[C@H]3CCC[C@]4(C3)CN(Cc5ccccc5)C(=O)O4)c2cc1C#N	P30989	NTSR1	5.1119	Membrane rcpt	GPCR family A
COc1ccc(F)cc1N2C[C@@]3(CCC[C@](C)(Cn4cnc5ccc(cc45)C#N)C3)OC2=O	P30989	NTSR1	5.1583	Membrane rcpt	GPCR family A
CC(C)(COc1ccc(Cl)cc1)CN2C[C@@]3(CCC[C@H](Cn4cnc5ccc(cc45)C#N)C3)OC2=O	P30989	NTSR1	4.9643	Membrane rcpt	GPCR family A
CC1(C)Cc2cccc(CN3C[C@@]4(CCC[C@H](Cn5cnc6ccc(cc56)C#N)C4)OC3=O)c2O1	P30989	NTSR1	5.2385	Membrane rcpt	GPCR family A
Cc1ccc(NC(=O)c2ccc3cc[nH]c3c2)cc1Nc4oc(cn4)c5ccncc5	P30989	NTSR1	4.6312	Membrane rcpt	GPCR family A
Cc1oncc1C(=O)Nc2ccc(C)c(Nc3oc(cn3)c4ccncc4)c2	P30989	NTSR1	4.9883	Membrane rcpt	GPCR family A
CN1CCC(CC1)c2ccc(Nc3nc(N)n(n3)c4ccccn4)cc2	P10826	RARB	8.7457	Transc Factor	Nuclear rcpt
C[C@]1(Cn2cnc3ccc(cc23)C#N)CCC[C@@]4(CN(Cc5cccc(c5)c6ccccc6)C(=O)O4)C1	P10826	RARB	7.3960	Transc Factor	Nuclear rcpt
FC(F)(F)c1cccc(CN2C[C@@]3(CCC[C@H](Cn4cnc5ccc(cc45)C#N)C3)OC2=O)c1	P10826	RARB	7.2933	Transc Factor	Nuclear rcpt
Fc1ccccc1CN2C[C@@]3(CCC[C@H](Cn4cnc5ccc(cc45)C#N)C3)OC2=O	P10826	RARB	6.9360	Transc Factor	Nuclear rcpt
CCOc1cccc(c1)N2C[C@@]3(CCC[C@H](Cn4cnc5ccc(cc45)C#N)C3)OC2=O	P10826	RARB	6.6822	Transc Factor	Nuclear rcpt
O=C1O[C@]2(CCC[C@H](Cn3cnc4ccc(cc34)C#N)C2)CN1c5cccc6CCCCc56	P10826	RARB	7.3558	Transc Factor	Nuclear rcpt
O=C1O[C@]2(CCC[C@H](Cn3cnc4ccc(cc34)C#N)C2)CN1Cc5cccc6ccccc56	P10826	RARB	6.8195	Transc Factor	Nuclear rcpt
Clc1cccc(CN2C[C@@]3(CCC[C@H](Cn4cnc5ccc(cc45)C#N)C3)OC2=O)c1Cl	P10826	RARB	6.3323	Transc Factor	Nuclear rcpt
COc1ccc(NC(=O)c2cccc(c2)C(F)(F)F)cc1Nc3oc(cn3)c4cccnc4	P10826	RARB	8.0968	Transc Factor	Nuclear rcpt
FC(F)(F)c1cccc(c1)C(=O)Nc2ccc(Cl)c(Nc3oc(cn3)c4cccnc4)c2	P10826	RARB	8.0105	Transc Factor	Nuclear rcpt
CCOC(=O)c1ccc(F)c(c1)N2C[C@@]3(CCC[C@](C)(Cn4cnc5ccc(cc45)C#N)C3)OC2=O	P10826	RARB	7.0021	Transc Factor	Nuclear rcpt
Clc1cccc(Cl)c1N2C[C@@]3(CCC[C@H](Cn4cnc5ccc(cc45)C#N)C3)OC2=O	P10826	RARB	6.7933	Transc Factor	Nuclear rcpt
O=C1O[C@]2(CCC[C@H](Cn3cnc4ccc(cc34)C#N)C2)CN1c5ccc(Cn6cccn6)cc5	P10826	RARB	6.7910	Transc Factor	Nuclear rcpt
Cc1ccc(NC(=O)c2cccc(c2)C(F)(F)F)cc1Nc3occ(n3)c4cccnc4	P10826	RARB	8.2222	Transc Factor	Nuclear rcpt
O=C1O[C@]2(CCC[C@H](Cn3cnc4ccc(cc34)C#N)C2)CN1Cc5cccc(c5)c6ccccc6	P10826	RARB	7.3269	Transc Factor	Nuclear rcpt
CC1(CN2C[C@@]3(CCC[C@H](Cn4cnc5ccc(cc45)C#N)C3)OC2=O)CCN(C1)c6ccccc6	P10826	RARB	6.8485	Transc Factor	Nuclear rcpt
CCOc1cccc(c1)N2C[C@@]3(CCC[C@](CO)(Cn4cnc5ccc(cc45)C#N)C3)OC2=O	P10826	RARB	5.7264	Transc Factor	Nuclear rcpt
Cc1[nH]c(\C=C\2/C(=O)Nc3ccc(Cl)cc23)c(C)c1CCC(=O)O	P10826	RARB	6.5281	Transc Factor	Nuclear rcpt
O=C1O[C@]2(CCC[C@H](Cn3cnc4ccc(cc34)C#N)C2)CN1[C@H]5CCc6ccccc56	P10826	RARB	6.7087	Transc Factor	Nuclear rcpt
NC(=O)c1cccc(CNc2ccc(CCC(=O)O)cc2)c1	P10826	RARB	7.7752	Transc Factor	Nuclear rcpt
CCOc1cc(ccc1C)N2C[C@@]3(CCC[C@H](Cn4cnc5ccc(cc45)C#N)C3)OC2=O	P10826	RARB	7.1313	Transc Factor	Nuclear rcpt
C[C@]1(Cn2cnc3ccc(cc23)C#N)CCC[C@@]4(CN(C(=O)O4)c5ccc(CC#N)cc5)C1	P10826	RARB	6.6353	Transc Factor	Nuclear rcpt
COc1ccc(NC(=O)Cc2ccc(cc2)C(F)(F)F)cc1Nc3oc(cn3)c4ccncc4	P10826	RARB	7.9999	Transc Factor	Nuclear rcpt
Clc1ccc(Cl)c(c1)N2C[C@@]3(CCC[C@H](Cn4cnc5ccc(cc45)C#N)C3)OC2=O	P10826	RARB	6.7498	Transc Factor	Nuclear rcpt
COc1ccccc1CN2C[C@@]3(CCC[C@H](Cn4cnc5ccc(cc45)C#N)C3)OC2=O	P10826	RARB	7.1832	Transc Factor	Nuclear rcpt
FC(F)(F)Oc1ccc(cc1)N2C[C@@]3(CCC[C@H](Cn4cnc5ccc(cc45)C#N)C3)OC2=O	P10826	RARB	7.0839	Transc Factor	Nuclear rcpt
O=C1O[C@]2(CCC[C@H](Cn3cnc4ccc(cc34)C#N)C2)CN1Cc5cccc(c5)c6ccccn6	P10826	RARB	6.9736	Transc Factor	Nuclear rcpt
O=C1O[C@]2(CCC[C@H](Cn3cnc4ccc(cc34)C#N)C2)CN1Cc5ccccc5	P10826	RARB	6.0863	Transc Factor	Nuclear rcpt
CCOc1ccccc1CN2C[C@@]3(CCC[C@H](Cn4cnc5ccc(cc45)C#N)C3)OC2=O	P10826	RARB	7.0300	Transc Factor	Nuclear rcpt
C[C@]1(Cn2cnc3ccc(cc23)C#N)CCC[C@@]4(CN(Cc5ccccc5F)C(=O)O4)C1	P10826	RARB	6.7449	Transc Factor	Nuclear rcpt
COc1cc(OC)cc(c1)C(=O)Nc2ccc(C)c(Nc3oc(cn3)c4ccncc4)c2	P10826	RARB	7.5675	Transc Factor	Nuclear rcpt
COc1ccc(CN2C[C@@]3(CCC[C@](CO)(Cn4cnc5ccc(cc45)C#N)C3)OC2=O)cc1	P10826	RARB	6.6060	Transc Factor	Nuclear rcpt
Cc1onc(COc2cccc(c2)N3C[C@@]4(CCC[C@H](Cn5cnc6ccc(cc56)C#N)C4)OC3=O)c1	P10826	RARB	6.5781	Transc Factor	Nuclear rcpt
CCOc1cccc(c1)N2C[C@@]3(CCC[C@](C)(Cn4cnc5ccc(cc45)C#N)C3)OC2=O	P10826	RARB	6.5133	Transc Factor	Nuclear rcpt
COc1cccc(c1)N2C[C@@]3(CCC[C@H](Cn4cnc5cc(F)c(cc45)C#N)C3)OC2=O	P10826	RARB	6.6419	Transc Factor	Nuclear rcpt
C[C@]1(Cn2cnc3ccc(cc23)C#N)CCC[C@@]4(CN(Cc5ccccc5)C(=O)O4)C1	P10826	RARB	6.5449	Transc Factor	Nuclear rcpt
Cc1ccc(N2C[C@@]3(CCC[C@H](Cn4cnc5ccc(cc45)C#N)C3)OC2=O)c(Cl)c1	P10826	RARB	6.2811	Transc Factor	Nuclear rcpt
COc1ccc(Cl)c(c1)N2C[C@@]3(CCC[C@H](Cn4cnc5ccc(cc45)C#N)C3)OC2=O	P10826	RARB	6.5522	Transc Factor	Nuclear rcpt
Cc1cc(Cl)ccc1N2C[C@@]3(CCC[C@](C)(Cn4cnc5ccc(cc45)C#N)C3)OC2=O	P10826	RARB	7.1504	Transc Factor	Nuclear rcpt
Cc1ccc(NC(=S)Nc2ccc(cc2)C#N)cc1Nc3oc(cn3)c4ccncc4	P10826	RARB	7.7554	Transc Factor	Nuclear rcpt
COc1ccc(CN2C[C@@]3(CCC[C@](COCc4ccccc4)(Cn5cnc6ccc(cc56)C#N)C3)OC2=O)cc1	P10826	RARB	6.6957	Transc Factor	Nuclear rcpt
COc1ccccc1N2C[C@@]3(CCC[C@](C)(Cn4cnc5ccc(cc45)C#N)C3)OC2=O	P10826	RARB	6.7288	Transc Factor	Nuclear rcpt
Cc1cccc(CC(=O)Nc2ccc(C)c(Nc3oc(cn3)c4ccncc4)c2)c1	P10826	RARB	7.5483	Transc Factor	Nuclear rcpt
O=C1O[C@]2(CCC[C@H](Cn3cnc4ccc(cc34)C#N)C2)CN1Cc5cccc(c5)c6ccc(cc6)C#N	P10826	RARB	7.7139	Transc Factor	Nuclear rcpt
COc1ccc(C)c(c1)N2C[C@@]3(CCC[C@](C)(Cn4cnc5ccc(cc45)C#N)C3)OC2=O	P10826	RARB	6.8420	Transc Factor	Nuclear rcpt
Clc1ccc(cc1)c2cccc(CN3C[C@@]4(CCC[C@H](Cn5cnc6ccc(cc56)C#N)C4)OC3=O)c2	P10826	RARB	7.4501	Transc Factor	Nuclear rcpt
Cc1ccc(cc1Nc2oc(cn2)c3ccncc3)C(=O)NCc4ccccc4	P10826	RARB	6.7680	Transc Factor	Nuclear rcpt
Clc1cccc(c1)c2cccc(CN3C[C@@]4(CCC[C@H](Cn5cnc6ccc(cc56)C#N)C4)OC3=O)c2	P10826	RARB	7.0615	Transc Factor	Nuclear rcpt
C[C@]1(Cn2cnc3ccc(cc23)C#N)CCC[C@@]4(CN(C(=O)O4)c5cccc(Cl)c5)C1	P10826	RARB	6.4582	Transc Factor	Nuclear rcpt
COc1ccc(CN2C[C@@]3(CCC[C@](CC#N)(Cn4cnc5ccc(cc45)C#N)C3)OC2=O)cc1	P10826	RARB	6.7567	Transc Factor	Nuclear rcpt
C[C@]1(Cn2cnc3ccc(cc23)C#N)CCC[C@@]4(CN(C(=O)O4)c5c(F)cccc5F)C1	P10826	RARB	7.0393	Transc Factor	Nuclear rcpt
C[C@]1(Cn2cnc3ccc(cc23)C#N)CCC[C@@]4(CN(C(=O)O4)c5ccccc5C(F)(F)F)C1	P10826	RARB	6.9966	Transc Factor	Nuclear rcpt
CC(C)COC(=O)Nc1ccc(C)c(Nc2oc(cn2)c3ccncc3)c1	P10826	RARB	8.0577	Transc Factor	Nuclear rcpt
COc1cccc(c1)N2C[C@@]3(CCC[C@](C)(Cn4cnc5ccc(cc45)C#N)C3)OC2=O	P10826	RARB	6.3841	Transc Factor	Nuclear rcpt
Clc1cc(cc2c1ncn2C[C@H]3CCC[C@]4(C3)CN(Cc5ccccc5)C(=O)O4)C#N	P10826	RARB	6.1385	Transc Factor	Nuclear rcpt
CC12CCC(C1)C(C)(C)C2NC(=O)Nc3nn(Cc4ccccc4)c5CCCCc35	P10826	RARB	6.1718	Transc Factor	Nuclear rcpt
CN(C)c1cccc(NC(=O)c2ccc(C)c(Nc3oc(cn3)c4ccncc4)c2)c1	P10826	RARB	6.6019	Transc Factor	Nuclear rcpt
Cc1ccc(cc1)N2C[C@@]3(CCC[C@H](Cn4cnc5cc(F)c(cc45)C#N)C3)OC2=O	P10826	RARB	7.0137	Transc Factor	Nuclear rcpt
CCOc1cccc(c1)N2C[C@@]3(CCC[C@](C)(Cn4cnc5c(C)cc(cc45)C#N)C3)OC2=O	P10826	RARB	6.8340	Transc Factor	Nuclear rcpt
COc1cccc(CN2C[C@@]3(CCC[C@H](Cn4cnc5ccc(cc45)C#N)C3)OC2=O)c1	P10826	RARB	7.0685	Transc Factor	Nuclear rcpt
Fc1ccc(cn1)c2cccc(CN3C[C@@]4(CCC[C@H](Cn5cnc6ccc(cc56)C#N)C4)OC3=O)c2	P10826	RARB	7.0199	Transc Factor	Nuclear rcpt
Cn1cc(cn1)c2cccc(CN3C[C@@]4(CCC[C@H](Cn5cnc6ccc(cc56)C#N)C4)OC3=O)c2	P10826	RARB	7.2862	Transc Factor	Nuclear rcpt
O=C1O[C@]2(CCC[C@H](Cn3cnc4ccc(cc34)C#N)C2)CN1c5cccc(OCc6ccccc6)c5	P10826	RARB	6.2819	Transc Factor	Nuclear rcpt
O=C1O[C@]2(CCC[C@H](Cn3cnc4ccc(cc34)C#N)C2)CN1c5ccc6OCCOc6c5	P10826	RARB	6.4080	Transc Factor	Nuclear rcpt
COc1ccc(C)c(c1)N2C[C@@]3(CCC[C@H](Cn4cnc5ccc(cc45)C#N)C3)OC2=O	P10826	RARB	6.8792	Transc Factor	Nuclear rcpt
COc1cccc(c1)c2cccc(CN3C[C@@]4(CCC[C@H](Cn5cnc6ccc(cc56)C#N)C4)OC3=O)c2	P10826	RARB	7.2451	Transc Factor	Nuclear rcpt
Cc1ccc(NC(=S)NCc2ccccc2)cc1Nc3oc(cn3)c4ccncc4	P10826	RARB	7.3916	Transc Factor	Nuclear rcpt
O=C(COc1ccc2CCCc2c1)N(Cc3cccs3)c4cc[nH]n4	P10826	RARB	6.4801	Transc Factor	Nuclear rcpt
O=C1O[C@]2(CCC[C@H](Cn3cnc4ccc(cc34)C#N)C2)CN1Cc5cccc(Oc6ccccc6)c5	P10826	RARB	6.9470	Transc Factor	Nuclear rcpt
O=C1O[C@]2(CCC[C@H](Cn3cnc4ccc(cc34)C#N)C2)CN1Cc5cccc(c5)c6cncnc6	P10826	RARB	7.1816	Transc Factor	Nuclear rcpt
O=C1O[C@]2(CCC[C@H](Cn3cnc4ccc(cc34)C#N)C2)CN1c5ccc(CC#N)cc5	P10826	RARB	6.8398	Transc Factor	Nuclear rcpt
Cc1ccc(N2C[C@@]3(CCC[C@](CO)(Cn4cnc5ccc(cc45)C#N)C3)OC2=O)c(Cl)c1	P10826	RARB	6.7287	Transc Factor	Nuclear rcpt
COc1ccc(NC(=O)Cc2ccc(F)cc2)cc1Nc3oc(cn3)c4ccncc4	P10826	RARB	7.7231	Transc Factor	Nuclear rcpt
C[C@]1(Cn2cnc3ccc(cc23)C#N)CCC[C@@]4(CN(C(=O)O4)c5ccccc5F)C1	P10826	RARB	6.9019	Transc Factor	Nuclear rcpt
Brc1cccc(CN2C[C@@]3(CCC[C@H](Cn4cnc5ccc(cc45)C#N)C3)OC2=O)c1	P10826	RARB	6.7437	Transc Factor	Nuclear rcpt
C[C@]1(Cn2cnc3ccc(cc23)C#N)CCC[C@@]4(CN(C(=O)O4)c5ccccc5O)C1	P10826	RARB	6.7932	Transc Factor	Nuclear rcpt
CC(C)(CN1C[C@@]2(CCC[C@H](Cn3cnc4ccc(cc34)C#N)C2)OC1=O)Oc5ccccc5	P10826	RARB	6.5941	Transc Factor	Nuclear rcpt
CC(C)(CN1C[C@@]2(CCC[C@H](Cn3cnc4ccc(cc34)C#N)C2)OC1=O)c5ccccc5	P10826	RARB	6.6155	Transc Factor	Nuclear rcpt
C[C@]1(Cn2cnc3ccc(cc23)C#N)CCC[C@@]4(CN(C(=O)O4)c5cc(F)ccc5F)C1	P10826	RARB	7.1743	Transc Factor	Nuclear rcpt
Fc1cc2ncn(C[C@H]3CCC[C@]4(C3)CN(Cc5ccccc5)C(=O)O4)c2cc1C#N	P10826	RARB	6.1141	Transc Factor	Nuclear rcpt
COc1ccc(F)cc1N2C[C@@]3(CCC[C@](C)(Cn4cnc5ccc(cc45)C#N)C3)OC2=O	P10826	RARB	6.8440	Transc Factor	Nuclear rcpt
CC(C)(COc1ccc(Cl)cc1)CN2C[C@@]3(CCC[C@H](Cn4cnc5ccc(cc45)C#N)C3)OC2=O	P10826	RARB	6.7861	Transc Factor	Nuclear rcpt
CC1(C)Cc2cccc(CN3C[C@@]4(CCC[C@H](Cn5cnc6ccc(cc56)C#N)C4)OC3=O)c2O1	P10826	RARB	7.1996	Transc Factor	Nuclear rcpt
Cc1ccc(NC(=O)c2ccc3cc[nH]c3c2)cc1Nc4oc(cn4)c5ccncc5	P10826	RARB	7.7224	Transc Factor	Nuclear rcpt
Cc1oncc1C(=O)Nc2ccc(C)c(Nc3oc(cn3)c4ccncc4)c2	P10826	RARB	6.7626	Transc Factor	Nuclear rcpt
CN1CCC(CC1)c2ccc(Nc3nc(N)n(n3)c4ccccn4)cc2	P14416	DRD2	7.8468	Membrane rcpt	GPCR family A
C[C@]1(Cn2cnc3ccc(cc23)C#N)CCC[C@@]4(CN(Cc5cccc(c5)c6ccccc6)C(=O)O4)C1	P14416	DRD2	7.0622	Membrane rcpt	GPCR family A
FC(F)(F)c1cccc(CN2C[C@@]3(CCC[C@H](Cn4cnc5ccc(cc45)C#N)C3)OC2=O)c1	P14416	DRD2	6.1729	Membrane rcpt	GPCR family A
Fc1ccccc1CN2C[C@@]3(CCC[C@H](Cn4cnc5ccc(cc45)C#N)C3)OC2=O	P14416	DRD2	7.0943	Membrane rcpt	GPCR family A
CCOc1cccc(c1)N2C[C@@]3(CCC[C@H](Cn4cnc5ccc(cc45)C#N)C3)OC2=O	P14416	DRD2	6.6567	Membrane rcpt	GPCR family A
O=C1O[C@]2(CCC[C@H](Cn3cnc4ccc(cc34)C#N)C2)CN1c5cccc6CCCCc56	P14416	DRD2	6.7980	Membrane rcpt	GPCR family A
O=C1O[C@]2(CCC[C@H](Cn3cnc4ccc(cc34)C#N)C2)CN1Cc5cccc6ccccc56	P14416	DRD2	6.8456	Membrane rcpt	GPCR family A
Clc1cccc(CN2C[C@@]3(CCC[C@H](Cn4cnc5ccc(cc45)C#N)C3)OC2=O)c1Cl	P14416	DRD2	6.6369	Membrane rcpt	GPCR family A
COc1ccc(NC(=O)c2cccc(c2)C(F)(F)F)cc1Nc3oc(cn3)c4cccnc4	P14416	DRD2	7.0184	Membrane rcpt	GPCR family A
FC(F)(F)c1cccc(c1)C(=O)Nc2ccc(Cl)c(Nc3oc(cn3)c4cccnc4)c2	P14416	DRD2	7.5712	Membrane rcpt	GPCR family A
CCOC(=O)c1ccc(F)c(c1)N2C[C@@]3(CCC[C@](C)(Cn4cnc5ccc(cc45)C#N)C3)OC2=O	P14416	DRD2	6.9276	Membrane rcpt	GPCR family A
Clc1cccc(Cl)c1N2C[C@@]3(CCC[C@H](Cn4cnc5ccc(cc45)C#N)C3)OC2=O	P14416	DRD2	6.5740	Membrane rcpt	GPCR family A
O=C1O[C@]2(CCC[C@H](Cn3cnc4ccc(cc34)C#N)C2)CN1c5ccc(Cn6cccn6)cc5	P14416	DRD2	6.7819	Membrane rcpt	GPCR family A
Cc1ccc(NC(=O)c2cccc(c2)C(F)(F)F)cc1Nc3occ(n3)c4cccnc4	P14416	DRD2	6.9541	Membrane rcpt	GPCR family A
O=C1O[C@]2(CCC[C@H](Cn3cnc4ccc(cc34)C#N)C2)CN1Cc5cccc(c5)c6ccccc6	P14416	DRD2	6.6420	Membrane rcpt	GPCR family A
CC1(CN2C[C@@]3(CCC[C@H](Cn4cnc5ccc(cc45)C#N)C3)OC2=O)CCN(C1)c6ccccc6	P14416	DRD2	6.8028	Membrane rcpt	GPCR family A
CCOc1cccc(c1)N2C[C@@]3(CCC[C@](CO)(Cn4cnc5ccc(cc45)C#N)C3)OC2=O	P14416	DRD2	6.4841	Membrane rcpt	GPCR family A
Cc1[nH]c(\C=C\2/C(=O)Nc3ccc(Cl)cc23)c(C)c1CCC(=O)O	P14416	DRD2	7.2303	Membrane rcpt	GPCR family A
O=C1O[C@]2(CCC[C@H](Cn3cnc4ccc(cc34)C#N)C2)CN1[C@H]5CCc6ccccc56	P14416	DRD2	6.2826	Membrane rcpt	GPCR family A
NC(=O)c1cccc(CNc2ccc(CCC(=O)O)cc2)c1	P14416	DRD2	5.8731	Membrane rcpt	GPCR family A
CCOc1cc(ccc1C)N2C[C@@]3(CCC[C@H](Cn4cnc5ccc(cc45)C#N)C3)OC2=O	P14416	DRD2	6.4706	Membrane rcpt	GPCR family A
C[C@]1(Cn2cnc3ccc(cc23)C#N)CCC[C@@]4(CN(C(=O)O4)c5ccc(CC#N)cc5)C1	P14416	DRD2	7.1409	Membrane rcpt	GPCR family A
COc1ccc(NC(=O)Cc2ccc(cc2)C(F)(F)F)cc1Nc3oc(cn3)c4ccncc4	P14416	DRD2	6.7978	Membrane rcpt	GPCR family A
Clc1ccc(Cl)c(c1)N2C[C@@]3(CCC[C@H](Cn4cnc5ccc(cc45)C#N)C3)OC2=O	P14416	DRD2	6.8676	Membrane rcpt	GPCR family A
COc1ccccc1CN2C[C@@]3(CCC[C@H](Cn4cnc5ccc(cc45)C#N)C3)OC2=O	P14416	DRD2	6.7141	Membrane rcpt	GPCR family A
FC(F)(F)Oc1ccc(cc1)N2C[C@@]3(CCC[C@H](Cn4cnc5ccc(cc45)C#N)C3)OC2=O	P14416	DRD2	6.5257	Membrane rcpt	GPCR family A
O=C1O[C@]2(CCC[C@H](Cn3cnc4ccc(cc34)C#N)C2)CN1Cc5cccc(c5)c6ccccn6	P14416	DRD2	6.9522	Membrane rcpt	GPCR family A
O=C1O[C@]2(CCC[C@H](Cn3cnc4ccc(cc34)C#N)C2)CN1Cc5ccccc5	P14416	DRD2	6.6842	Membrane rcpt	GPCR family A
CCOc1ccccc1CN2C[C@@]3(CCC[C@H](Cn4cnc5ccc(cc45)C#N)C3)OC2=O	P14416	DRD2	6.5470	Membrane rcpt	GPCR family A
C[C@]1(Cn2cnc3ccc(cc23)C#N)CCC[C@@]4(CN(Cc5ccccc5F)C(=O)O4)C1	P14416	DRD2	7.1200	Membrane rcpt	GPCR family A
COc1cc(OC)cc(c1)C(=O)Nc2ccc(C)c(Nc3oc(cn3)c4ccncc4)c2	P14416	DRD2	6.9393	Membrane rcpt	GPCR family A
COc1ccc(CN2C[C@@]3(CCC[C@](CO)(Cn4cnc5ccc(cc45)C#N)C3)OC2=O)cc1	P14416	DRD2	6.8848	Membrane rcpt	GPCR family A
Cc1onc(COc2cccc(c2)N3C[C@@]4(CCC[C@H](Cn5cnc6ccc(cc56)C#N)C4)OC3=O)c1	P14416	DRD2	6.7009	Membrane rcpt	GPCR family A
CCOc1cccc(c1)N2C[C@@]3(CCC[C@](C)(Cn4cnc5ccc(cc45)C#N)C3)OC2=O	P14416	DRD2	6.9714	Membrane rcpt	GPCR family A
COc1cccc(c1)N2C[C@@]3(CCC[C@H](Cn4cnc5cc(F)c(cc45)C#N)C3)OC2=O	P14416	DRD2	6.6797	Membrane rcpt	GPCR family A
C[C@]1(Cn2cnc3ccc(cc23)C#N)CCC[C@@]4(CN(Cc5ccccc5)C(=O)O4)C1	P14416	DRD2	7.0721	Membrane rcpt	GPCR family A
Cc1ccc(N2C[C@@]3(CCC[C@H](Cn4cnc5ccc(cc45)C#N)C3)OC2=O)c(Cl)c1	P14416	DRD2	6.7595	Membrane rcpt	GPCR family A
COc1ccc(Cl)c(c1)N2C[C@@]3(CCC[C@H](Cn4cnc5ccc(cc45)C#N)C3)OC2=O	P14416	DRD2	6.7706	Membrane rcpt	GPCR family A
Cc1cc(Cl)ccc1N2C[C@@]3(CCC[C@](C)(Cn4cnc5ccc(cc45)C#N)C3)OC2=O	P14416	DRD2	6.9741	Membrane rcpt	GPCR family A
Cc1ccc(NC(=S)Nc2ccc(cc2)C#N)cc1Nc3oc(cn3)c4ccncc4	P14416	DRD2	6.8570	Membrane rcpt	GPCR family A
COc1ccc(CN2C[C@@]3(CCC[C@](COCc4ccccc4)(Cn5cnc6ccc(cc56)C#N)C3)OC2=O)cc1	P14416	DRD2	6.4171	Membrane rcpt	GPCR family A
COc1ccccc1N2C[C@@]3(CCC[C@](C)(Cn4cnc5ccc(cc45)C#N)C3)OC2=O	P14416	DRD2	7.0495	Membrane rcpt	GPCR family A
Cc1cccc(CC(=O)Nc2ccc(C)c(Nc3oc(cn3)c4ccncc4)c2)c1	P14416	DRD2	7.4836	Membrane rcpt	GPCR family A
O=C1O[C@]2(CCC[C@H](Cn3cnc4ccc(cc34)C#N)C2)CN1Cc5cccc(c5)c6ccc(cc6)C#N	P14416	DRD2	6.3234	Membrane rcpt	GPCR family A
COc1ccc(C)c(c1)N2C[C@@]3(CCC[C@](C)(Cn4cnc5ccc(cc45)C#N)C3)OC2=O	P14416	DRD2	6.8966	Membrane rcpt	GPCR family A
Clc1ccc(cc1)c2cccc(CN3C[C@@]4(CCC[C@H](Cn5cnc6ccc(cc56)C#N)C4)OC3=O)c2	P14416	DRD2	6.4798	Membrane rcpt	GPCR family A
Cc1ccc(cc1Nc2oc(cn2)c3ccncc3)C(=O)NCc4ccccc4	P14416	DRD2	7.4869	Membrane rcpt	GPCR family A
Clc1cccc(c1)c2cccc(CN3C[C@@]4(CCC[C@H](Cn5cnc6ccc(cc56)C#N)C4)OC3=O)c2	P14416	DRD2	6.5169	Membrane rcpt	GPCR family A
C[C@]1(Cn2cnc3ccc(cc23)C#N)CCC[C@@]4(CN(C(=O)O4)c5cccc(Cl)c5)C1	P14416	DRD2	7.3446	Membrane rcpt	GPCR family A
COc1ccc(CN2C[C@@]3(CCC[C@](CC#N)(Cn4cnc5ccc(cc45)C#N)C3)OC2=O)cc1	P14416	DRD2	6.7608	Membrane rcpt	GPCR family A
C[C@]1(Cn2cnc3ccc(cc23)C#N)CCC[C@@]4(CN(C(=O)O4)c5c(F)cccc5F)C1	P14416	DRD2	6.5826	Membrane rcpt	GPCR family A
C[C@]1(Cn2cnc3ccc(cc23)C#N)CCC[C@@]4(CN(C(=O)O4)c5ccccc5C(F)(F)F)C1	P14416	DRD2	6.5347	Membrane rcpt	GPCR family A
CC(C)COC(=O)Nc1ccc(C)c(Nc2oc(cn2)c3ccncc3)c1	P14416	DRD2	7.3036	Membrane rcpt	GPCR family A
COc1cccc(c1)N2C[C@@]3(CCC[C@](C)(Cn4cnc5ccc(cc45)C#N)C3)OC2=O	P14416	DRD2	6.9512	Membrane rcpt	GPCR family A
Clc1cc(cc2c1ncn2C[C@H]3CCC[C@]4(C3)CN(Cc5ccccc5)C(=O)O4)C#N	P14416	DRD2	6.7419	Membrane rcpt	GPCR family A
CC12CCC(C1)C(C)(C)C2NC(=O)Nc3nn(Cc4ccccc4)c5CCCCc35	P14416	DRD2	7.9092	Membrane rcpt	GPCR family A
CN(C)c1cccc(NC(=O)c2ccc(C)c(Nc3oc(cn3)c4ccncc4)c2)c1	P14416	DRD2	7.0914	Membrane rcpt	GPCR family A
Cc1ccc(cc1)N2C[C@@]3(CCC[C@H](Cn4cnc5cc(F)c(cc45)C#N)C3)OC2=O	P14416	DRD2	6.5403	Membrane rcpt	GPCR family A
CCOc1cccc(c1)N2C[C@@]3(CCC[C@](C)(Cn4cnc5c(C)cc(cc45)C#N)C3)OC2=O	P14416	DRD2	6.9619	Membrane rcpt	GPCR family A
COc1cccc(CN2C[C@@]3(CCC[C@H](Cn4cnc5ccc(cc45)C#N)C3)OC2=O)c1	P14416	DRD2	6.6455	Membrane rcpt	GPCR family A
Fc1ccc(cn1)c2cccc(CN3C[C@@]4(CCC[C@H](Cn5cnc6ccc(cc56)C#N)C4)OC3=O)c2	P14416	DRD2	6.6992	Membrane rcpt	GPCR family A
Cn1cc(cn1)c2cccc(CN3C[C@@]4(CCC[C@H](Cn5cnc6ccc(cc56)C#N)C4)OC3=O)c2	P14416	DRD2	6.8042	Membrane rcpt	GPCR family A
O=C1O[C@]2(CCC[C@H](Cn3cnc4ccc(cc34)C#N)C2)CN1c5cccc(OCc6ccccc6)c5	P14416	DRD2	6.9727	Membrane rcpt	GPCR family A
O=C1O[C@]2(CCC[C@H](Cn3cnc4ccc(cc34)C#N)C2)CN1c5ccc6OCCOc6c5	P14416	DRD2	6.6760	Membrane rcpt	GPCR family A
COc1ccc(C)c(c1)N2C[C@@]3(CCC[C@H](Cn4cnc5ccc(cc45)C#N)C3)OC2=O	P14416	DRD2	6.7672	Membrane rcpt	GPCR family A
COc1cccc(c1)c2cccc(CN3C[C@@]4(CCC[C@H](Cn5cnc6ccc(cc56)C#N)C4)OC3=O)c2	P14416	DRD2	6.3820	Membrane rcpt	GPCR family A
Cc1ccc(NC(=S)NCc2ccccc2)cc1Nc3oc(cn3)c4ccncc4	P14416	DRD2	7.2936	Membrane rcpt	GPCR family A
O=C(COc1ccc2CCCc2c1)N(Cc3cccs3)c4cc[nH]n4	P14416	DRD2	7.6729	Membrane rcpt	GPCR family A
O=C1O[C@]2(CCC[C@H](Cn3cnc4ccc(cc34)C#N)C2)CN1Cc5cccc(Oc6ccccc6)c5	P14416	DRD2	6.4225	Membrane rcpt	GPCR family A
O=C1O[C@]2(CCC[C@H](Cn3cnc4ccc(cc34)C#N)C2)CN1Cc5cccc(c5)c6cncnc6	P14416	DRD2	6.8328	Membrane rcpt	GPCR family A
O=C1O[C@]2(CCC[C@H](Cn3cnc4ccc(cc34)C#N)C2)CN1c5ccc(CC#N)cc5	P14416	DRD2	6.4486	Membrane rcpt	GPCR family A
Cc1ccc(N2C[C@@]3(CCC[C@](CO)(Cn4cnc5ccc(cc45)C#N)C3)OC2=O)c(Cl)c1	P14416	DRD2	6.7846	Membrane rcpt	GPCR family A
COc1ccc(NC(=O)Cc2ccc(F)cc2)cc1Nc3oc(cn3)c4ccncc4	P14416	DRD2	7.4122	Membrane rcpt	GPCR family A
C[C@]1(Cn2cnc3ccc(cc23)C#N)CCC[C@@]4(CN(C(=O)O4)c5ccccc5F)C1	P14416	DRD2	6.9751	Membrane rcpt	GPCR family A
Brc1cccc(CN2C[C@@]3(CCC[C@H](Cn4cnc5ccc(cc45)C#N)C3)OC2=O)c1	P14416	DRD2	6.7226	Membrane rcpt	GPCR family A
C[C@]1(Cn2cnc3ccc(cc23)C#N)CCC[C@@]4(CN(C(=O)O4)c5ccccc5O)C1	P14416	DRD2	6.5395	Membrane rcpt	GPCR family A
CC(C)(CN1C[C@@]2(CCC[C@H](Cn3cnc4ccc(cc34)C#N)C2)OC1=O)Oc5ccccc5	P14416	DRD2	7.1935	Membrane rcpt	GPCR family A
CC(C)(CN1C[C@@]2(CCC[C@H](Cn3cnc4ccc(cc34)C#N)C2)OC1=O)c5ccccc5	P14416	DRD2	7.2588	Membrane rcpt	GPCR family A
C[C@]1(Cn2cnc3ccc(cc23)C#N)CCC[C@@]4(CN(C(=O)O4)c5cc(F)ccc5F)C1	P14416	DRD2	6.8350	Membrane rcpt	GPCR family A
Fc1cc2ncn(C[C@H]3CCC[C@]4(C3)CN(Cc5ccccc5)C(=O)O4)c2cc1C#N	P14416	DRD2	6.7176	Membrane rcpt	GPCR family A
COc1ccc(F)cc1N2C[C@@]3(CCC[C@](C)(Cn4cnc5ccc(cc45)C#N)C3)OC2=O	P14416	DRD2	6.8450	Membrane rcpt	GPCR family A
CC(C)(COc1ccc(Cl)cc1)CN2C[C@@]3(CCC[C@H](Cn4cnc5ccc(cc45)C#N)C3)OC2=O	P14416	DRD2	7.5847	Membrane rcpt	GPCR family A
CC1(C)Cc2cccc(CN3C[C@@]4(CCC[C@H](Cn5cnc6ccc(cc56)C#N)C4)OC3=O)c2O1	P14416	DRD2	6.7455	Membrane rcpt	GPCR family A
Cc1ccc(NC(=O)c2ccc3cc[nH]c3c2)cc1Nc4oc(cn4)c5ccncc5	P14416	DRD2	7.2986	Membrane rcpt	GPCR family A
Cc1oncc1C(=O)Nc2ccc(C)c(Nc3oc(cn3)c4ccncc4)c2	P14416	DRD2	7.5224	Membrane rcpt	GPCR family A
CN1CCC(CC1)c2ccc(Nc3nc(N)n(n3)c4ccccn4)cc2	P31391	SSTR4	7.0565	Membrane rcpt	GPCR family A
C[C@]1(Cn2cnc3ccc(cc23)C#N)CCC[C@@]4(CN(Cc5cccc(c5)c6ccccc6)C(=O)O4)C1	P31391	SSTR4	6.3273	Membrane rcpt	GPCR family A
FC(F)(F)c1cccc(CN2C[C@@]3(CCC[C@H](Cn4cnc5ccc(cc45)C#N)C3)OC2=O)c1	P31391	SSTR4	6.5479	Membrane rcpt	GPCR family A
Fc1ccccc1CN2C[C@@]3(CCC[C@H](Cn4cnc5ccc(cc45)C#N)C3)OC2=O	P31391	SSTR4	6.9873	Membrane rcpt	GPCR family A
CCOc1cccc(c1)N2C[C@@]3(CCC[C@H](Cn4cnc5ccc(cc45)C#N)C3)OC2=O	P31391	SSTR4	7.0524	Membrane rcpt	GPCR family A
O=C1O[C@]2(CCC[C@H](Cn3cnc4ccc(cc34)C#N)C2)CN1c5cccc6CCCCc56	P31391	SSTR4	6.8366	Membrane rcpt	GPCR family A
O=C1O[C@]2(CCC[C@H](Cn3cnc4ccc(cc34)C#N)C2)CN1Cc5cccc6ccccc56	P31391	SSTR4	6.8889	Membrane rcpt	GPCR family A
Clc1cccc(CN2C[C@@]3(CCC[C@H](Cn4cnc5ccc(cc45)C#N)C3)OC2=O)c1Cl	P31391	SSTR4	6.8553	Membrane rcpt	GPCR family A
COc1ccc(NC(=O)c2cccc(c2)C(F)(F)F)cc1Nc3oc(cn3)c4cccnc4	P31391	SSTR4	6.0442	Membrane rcpt	GPCR family A
FC(F)(F)c1cccc(c1)C(=O)Nc2ccc(Cl)c(Nc3oc(cn3)c4cccnc4)c2	P31391	SSTR4	6.1816	Membrane rcpt	GPCR family A
CCOC(=O)c1ccc(F)c(c1)N2C[C@@]3(CCC[C@](C)(Cn4cnc5ccc(cc45)C#N)C3)OC2=O	P31391	SSTR4	6.2473	Membrane rcpt	GPCR family A
Clc1cccc(Cl)c1N2C[C@@]3(CCC[C@H](Cn4cnc5ccc(cc45)C#N)C3)OC2=O	P31391	SSTR4	6.8196	Membrane rcpt	GPCR family A
O=C1O[C@]2(CCC[C@H](Cn3cnc4ccc(cc34)C#N)C2)CN1c5ccc(Cn6cccn6)cc5	P31391	SSTR4	6.7845	Membrane rcpt	GPCR family A
Cc1ccc(NC(=O)c2cccc(c2)C(F)(F)F)cc1Nc3occ(n3)c4cccnc4	P31391	SSTR4	5.9617	Membrane rcpt	GPCR family A
O=C1O[C@]2(CCC[C@H](Cn3cnc4ccc(cc34)C#N)C2)CN1Cc5cccc(c5)c6ccccc6	P31391	SSTR4	6.3171	Membrane rcpt	GPCR family A
CC1(CN2C[C@@]3(CCC[C@H](Cn4cnc5ccc(cc45)C#N)C3)OC2=O)CCN(C1)c6ccccc6	P31391	SSTR4	6.8246	Membrane rcpt	GPCR family A
CCOc1cccc(c1)N2C[C@@]3(CCC[C@](CO)(Cn4cnc5ccc(cc45)C#N)C3)OC2=O	P31391	SSTR4	6.9749	Membrane rcpt	GPCR family A
Cc1[nH]c(\C=C\2/C(=O)Nc3ccc(Cl)cc23)c(C)c1CCC(=O)O	P31391	SSTR4	6.2376	Membrane rcpt	GPCR family A
O=C1O[C@]2(CCC[C@H](Cn3cnc4ccc(cc34)C#N)C2)CN1[C@H]5CCc6ccccc56	P31391	SSTR4	6.8752	Membrane rcpt	GPCR family A
NC(=O)c1cccc(CNc2ccc(CCC(=O)O)cc2)c1	P31391	SSTR4	6.2804	Membrane rcpt	GPCR family A
CCOc1cc(ccc1C)N2C[C@@]3(CCC[C@H](Cn4cnc5ccc(cc45)C#N)C3)OC2=O	P31391	SSTR4	7.1350	Membrane rcpt	GPCR family A
C[C@]1(Cn2cnc3ccc(cc23)C#N)CCC[C@@]4(CN(C(=O)O4)c5ccc(CC#N)cc5)C1	P31391	SSTR4	6.8677	Membrane rcpt	GPCR family A
COc1ccc(NC(=O)Cc2ccc(cc2)C(F)(F)F)cc1Nc3oc(cn3)c4ccncc4	P31391	SSTR4	6.2732	Membrane rcpt	GPCR family A
Clc1ccc(Cl)c(c1)N2C[C@@]3(CCC[C@H](Cn4cnc5ccc(cc45)C#N)C3)OC2=O	P31391	SSTR4	6.9021	Membrane rcpt	GPCR family A
COc1ccccc1CN2C[C@@]3(CCC[C@H](Cn4cnc5ccc(cc45)C#N)C3)OC2=O	P31391	SSTR4	7.2571	Membrane rcpt	GPCR family A
FC(F)(F)Oc1ccc(cc1)N2C[C@@]3(CCC[C@H](Cn4cnc5ccc(cc45)C#N)C3)OC2=O	P31391	SSTR4	7.2327	Membrane rcpt	GPCR family A
O=C1O[C@]2(CCC[C@H](Cn3cnc4ccc(cc34)C#N)C2)CN1Cc5cccc(c5)c6ccccn6	P31391	SSTR4	6.5613	Membrane rcpt	GPCR family A
O=C1O[C@]2(CCC[C@H](Cn3cnc4ccc(cc34)C#N)C2)CN1Cc5ccccc5	P31391	SSTR4	6.9676	Membrane rcpt	GPCR family A
CCOc1ccccc1CN2C[C@@]3(CCC[C@H](Cn4cnc5ccc(cc45)C#N)C3)OC2=O	P31391	SSTR4	7.5725	Membrane rcpt	GPCR family A
C[C@]1(Cn2cnc3ccc(cc23)C#N)CCC[C@@]4(CN(Cc5ccccc5F)C(=O)O4)C1	P31391	SSTR4	6.9263	Membrane rcpt	GPCR family A
COc1cc(OC)cc(c1)C(=O)Nc2ccc(C)c(Nc3oc(cn3)c4ccncc4)c2	P31391	SSTR4	6.2058	Membrane rcpt	GPCR family A
COc1ccc(CN2C[C@@]3(CCC[C@](CO)(Cn4cnc5ccc(cc45)C#N)C3)OC2=O)cc1	P31391	SSTR4	6.8060	Membrane rcpt	GPCR family A
Cc1onc(COc2cccc(c2)N3C[C@@]4(CCC[C@H](Cn5cnc6ccc(cc56)C#N)C4)OC3=O)c1	P31391	SSTR4	6.4401	Membrane rcpt	GPCR family A
CCOc1cccc(c1)N2C[C@@]3(CCC[C@](C)(Cn4cnc5ccc(cc45)C#N)C3)OC2=O	P31391	SSTR4	7.0524	Membrane rcpt	GPCR family A
COc1cccc(c1)N2C[C@@]3(CCC[C@H](Cn4cnc5cc(F)c(cc45)C#N)C3)OC2=O	P31391	SSTR4	6.7991	Membrane rcpt	GPCR family A
C[C@]1(Cn2cnc3ccc(cc23)C#N)CCC[C@@]4(CN(Cc5ccccc5)C(=O)O4)C1	P31391	SSTR4	6.7298	Membrane rcpt	GPCR family A
Cc1ccc(N2C[C@@]3(CCC[C@H](Cn4cnc5ccc(cc45)C#N)C3)OC2=O)c(Cl)c1	P31391	SSTR4	6.8383	Membrane rcpt	GPCR family A
COc1ccc(Cl)c(c1)N2C[C@@]3(CCC[C@H](Cn4cnc5ccc(cc45)C#N)C3)OC2=O	P31391	SSTR4	6.9867	Membrane rcpt	GPCR family A
Cc1cc(Cl)ccc1N2C[C@@]3(CCC[C@](C)(Cn4cnc5ccc(cc45)C#N)C3)OC2=O	P31391	SSTR4	6.7624	Membrane rcpt	GPCR family A
Cc1ccc(NC(=S)Nc2ccc(cc2)C#N)cc1Nc3oc(cn3)c4ccncc4	P31391	SSTR4	6.0411	Membrane rcpt	GPCR family A
COc1ccc(CN2C[C@@]3(CCC[C@](COCc4ccccc4)(Cn5cnc6ccc(cc56)C#N)C3)OC2=O)cc1	P31391	SSTR4	6.9335	Membrane rcpt	GPCR family A
COc1ccccc1N2C[C@@]3(CCC[C@](C)(Cn4cnc5ccc(cc45)C#N)C3)OC2=O	P31391	SSTR4	7.2580	Membrane rcpt	GPCR family A
Cc1cccc(CC(=O)Nc2ccc(C)c(Nc3oc(cn3)c4ccncc4)c2)c1	P31391	SSTR4	6.0466	Membrane rcpt	GPCR family A
O=C1O[C@]2(CCC[C@H](Cn3cnc4ccc(cc34)C#N)C2)CN1Cc5cccc(c5)c6ccc(cc6)C#N	P31391	SSTR4	6.8175	Membrane rcpt	GPCR family A
COc1ccc(C)c(c1)N2C[C@@]3(CCC[C@](C)(Cn4cnc5ccc(cc45)C#N)C3)OC2=O	P31391	SSTR4	7.6022	Membrane rcpt	GPCR family A
Clc1ccc(cc1)c2cccc(CN3C[C@@]4(CCC[C@H](Cn5cnc6ccc(cc56)C#N)C4)OC3=O)c2	P31391	SSTR4	6.7135	Membrane rcpt	GPCR family A
Cc1ccc(cc1Nc2oc(cn2)c3ccncc3)C(=O)NCc4ccccc4	P31391	SSTR4	6.4022	Membrane rcpt	GPCR family A
Clc1cccc(c1)c2cccc(CN3C[C@@]4(CCC[C@H](Cn5cnc6ccc(cc56)C#N)C4)OC3=O)c2	P31391	SSTR4	6.6975	Membrane rcpt	GPCR family A
C[C@]1(Cn2cnc3ccc(cc23)C#N)CCC[C@@]4(CN(C(=O)O4)c5cccc(Cl)c5)C1	P31391	SSTR4	6.8029	Membrane rcpt	GPCR family A
COc1ccc(CN2C[C@@]3(CCC[C@](CC#N)(Cn4cnc5ccc(cc45)C#N)C3)OC2=O)cc1	P31391	SSTR4	6.7823	Membrane rcpt	GPCR family A
C[C@]1(Cn2cnc3ccc(cc23)C#N)CCC[C@@]4(CN(C(=O)O4)c5c(F)cccc5F)C1	P31391	SSTR4	6.8548	Membrane rcpt	GPCR family A
C[C@]1(Cn2cnc3ccc(cc23)C#N)CCC[C@@]4(CN(C(=O)O4)c5ccccc5C(F)(F)F)C1	P31391	SSTR4	6.9270	Membrane rcpt	GPCR family A
CC(C)COC(=O)Nc1ccc(C)c(Nc2oc(cn2)c3ccncc3)c1	P31391	SSTR4	6.1148	Membrane rcpt	GPCR family A
COc1cccc(c1)N2C[C@@]3(CCC[C@](C)(Cn4cnc5ccc(cc45)C#N)C3)OC2=O	P31391	SSTR4	7.0357	Membrane rcpt	GPCR family A
Clc1cc(cc2c1ncn2C[C@H]3CCC[C@]4(C3)CN(Cc5ccccc5)C(=O)O4)C#N	P31391	SSTR4	7.3924	Membrane rcpt	GPCR family A
CC12CCC(C1)C(C)(C)C2NC(=O)Nc3nn(Cc4ccccc4)c5CCCCc35	P31391	SSTR4	6.7147	Membrane rcpt	GPCR family A
CN(C)c1cccc(NC(=O)c2ccc(C)c(Nc3oc(cn3)c4ccncc4)c2)c1	P31391	SSTR4	5.5358	Membrane rcpt	GPCR family A
Cc1ccc(cc1)N2C[C@@]3(CCC[C@H](Cn4cnc5cc(F)c(cc45)C#N)C3)OC2=O	P31391	SSTR4	6.8694	Membrane rcpt	GPCR family A
CCOc1cccc(c1)N2C[C@@]3(CCC[C@](C)(Cn4cnc5c(C)cc(cc45)C#N)C3)OC2=O	P31391	SSTR4	7.1711	Membrane rcpt	GPCR family A
COc1cccc(CN2C[C@@]3(CCC[C@H](Cn4cnc5ccc(cc45)C#N)C3)OC2=O)c1	P31391	SSTR4	7.2186	Membrane rcpt	GPCR family A
Fc1ccc(cn1)c2cccc(CN3C[C@@]4(CCC[C@H](Cn5cnc6ccc(cc56)C#N)C4)OC3=O)c2	P31391	SSTR4	6.3788	Membrane rcpt	GPCR family A
Cn1cc(cn1)c2cccc(CN3C[C@@]4(CCC[C@H](Cn5cnc6ccc(cc56)C#N)C4)OC3=O)c2	P31391	SSTR4	6.5671	Membrane rcpt	GPCR family A
O=C1O[C@]2(CCC[C@H](Cn3cnc4ccc(cc34)C#N)C2)CN1c5cccc(OCc6ccccc6)c5	P31391	SSTR4	6.7875	Membrane rcpt	GPCR family A
O=C1O[C@]2(CCC[C@H](Cn3cnc4ccc(cc34)C#N)C2)CN1c5ccc6OCCOc6c5	P31391	SSTR4	7.0942	Membrane rcpt	GPCR family A
COc1ccc(C)c(c1)N2C[C@@]3(CCC[C@H](Cn4cnc5ccc(cc45)C#N)C3)OC2=O	P31391	SSTR4	7.1194	Membrane rcpt	GPCR family A
COc1cccc(c1)c2cccc(CN3C[C@@]4(CCC[C@H](Cn5cnc6ccc(cc56)C#N)C4)OC3=O)c2	P31391	SSTR4	6.8901	Membrane rcpt	GPCR family A
Cc1ccc(NC(=S)NCc2ccccc2)cc1Nc3oc(cn3)c4ccncc4	P31391	SSTR4	6.3931	Membrane rcpt	GPCR family A
O=C(COc1ccc2CCCc2c1)N(Cc3cccs3)c4cc[nH]n4	P31391	SSTR4	6.9761	Membrane rcpt	GPCR family A
O=C1O[C@]2(CCC[C@H](Cn3cnc4ccc(cc34)C#N)C2)CN1Cc5cccc(Oc6ccccc6)c5	P31391	SSTR4	6.9826	Membrane rcpt	GPCR family A
O=C1O[C@]2(CCC[C@H](Cn3cnc4ccc(cc34)C#N)C2)CN1Cc5cccc(c5)c6cncnc6	P31391	SSTR4	6.5454	Membrane rcpt	GPCR family A
O=C1O[C@]2(CCC[C@H](Cn3cnc4ccc(cc34)C#N)C2)CN1c5ccc(CC#N)cc5	P31391	SSTR4	6.9991	Membrane rcpt	GPCR family A
Cc1ccc(N2C[C@@]3(CCC[C@](CO)(Cn4cnc5ccc(cc45)C#N)C3)OC2=O)c(Cl)c1	P31391	SSTR4	6.9825	Membrane rcpt	GPCR family A
COc1ccc(NC(=O)Cc2ccc(F)cc2)cc1Nc3oc(cn3)c4ccncc4	P31391	SSTR4	6.2340	Membrane rcpt	GPCR family A
C[C@]1(Cn2cnc3ccc(cc23)C#N)CCC[C@@]4(CN(C(=O)O4)c5ccccc5F)C1	P31391	SSTR4	7.1475	Membrane rcpt	GPCR family A
Brc1cccc(CN2C[C@@]3(CCC[C@H](Cn4cnc5ccc(cc45)C#N)C3)OC2=O)c1	P31391	SSTR4	6.9519	Membrane rcpt	GPCR family A
C[C@]1(Cn2cnc3ccc(cc23)C#N)CCC[C@@]4(CN(C(=O)O4)c5ccccc5O)C1	P31391	SSTR4	7.2173	Membrane rcpt	GPCR family A
CC(C)(CN1C[C@@]2(CCC[C@H](Cn3cnc4ccc(cc34)C#N)C2)OC1=O)Oc5ccccc5	P31391	SSTR4	7.0419	Membrane rcpt	GPCR family A
CC(C)(CN1C[C@@]2(CCC[C@H](Cn3cnc4ccc(cc34)C#N)C2)OC1=O)c5ccccc5	P31391	SSTR4	7.0552	Membrane rcpt	GPCR family A
C[C@]1(Cn2cnc3ccc(cc23)C#N)CCC[C@@]4(CN(C(=O)O4)c5cc(F)ccc5F)C1	P31391	SSTR4	6.7646	Membrane rcpt	GPCR family A
Fc1cc2ncn(C[C@H]3CCC[C@]4(C3)CN(Cc5ccccc5)C(=O)O4)c2cc1C#N	P31391	SSTR4	6.7293	Membrane rcpt	GPCR family A
COc1ccc(F)cc1N2C[C@@]3(CCC[C@](C)(Cn4cnc5ccc(cc45)C#N)C3)OC2=O	P31391	SSTR4	7.2005	Membrane rcpt	GPCR family A
CC(C)(COc1ccc(Cl)cc1)CN2C[C@@]3(CCC[C@H](Cn4cnc5ccc(cc45)C#N)C3)OC2=O	P31391	SSTR4	7.1997	Membrane rcpt	GPCR family A
CC1(C)Cc2cccc(CN3C[C@@]4(CCC[C@H](Cn5cnc6ccc(cc56)C#N)C4)OC3=O)c2O1	P31391	SSTR4	6.9993	Membrane rcpt	GPCR family A
Cc1ccc(NC(=O)c2ccc3cc[nH]c3c2)cc1Nc4oc(cn4)c5ccncc5	P31391	SSTR4	6.0798	Membrane rcpt	GPCR family A
Cc1oncc1C(=O)Nc2ccc(C)c(Nc3oc(cn3)c4ccncc4)c2	P31391	SSTR4	5.9200	Membrane rcpt	GPCR family A
CN1CCC(CC1)c2ccc(Nc3nc(N)n(n3)c4ccccn4)cc2	P10828	THRB	7.3445	Transc Factor	Nuclear rcpt
C[C@]1(Cn2cnc3ccc(cc23)C#N)CCC[C@@]4(CN(Cc5cccc(c5)c6ccccc6)C(=O)O4)C1	P10828	THRB	7.1709	Transc Factor	Nuclear rcpt
FC(F)(F)c1cccc(CN2C[C@@]3(CCC[C@H](Cn4cnc5ccc(cc45)C#N)C3)OC2=O)c1	P10828	THRB	7.2691	Transc Factor	Nuclear rcpt
Fc1ccccc1CN2C[C@@]3(CCC[C@H](Cn4cnc5ccc(cc45)C#N)C3)OC2=O	P10828	THRB	7.9576	Transc Factor	Nuclear rcpt
CCOc1cccc(c1)N2C[C@@]3(CCC[C@H](Cn4cnc5ccc(cc45)C#N)C3)OC2=O	P10828	THRB	7.5406	Transc Factor	Nuclear rcpt
O=C1O[C@]2(CCC[C@H](Cn3cnc4ccc(cc34)C#N)C2)CN1c5cccc6CCCCc56	P10828	THRB	7.4512	Transc Factor	Nuclear rcpt
O=C1O[C@]2(CCC[C@H](Cn3cnc4ccc(cc34)C#N)C2)CN1Cc5cccc6ccccc56	P10828	THRB	7.5798	Transc Factor	Nuclear rcpt
Clc1cccc(CN2C[C@@]3(CCC[C@H](Cn4cnc5ccc(cc45)C#N)C3)OC2=O)c1Cl	P10828	THRB	7.0850	Transc Factor	Nuclear rcpt
COc1ccc(NC(=O)c2cccc(c2)C(F)(F)F)cc1Nc3oc(cn3)c4cccnc4	P10828	THRB	7.1912	Transc Factor	Nuclear rcpt
FC(F)(F)c1cccc(c1)C(=O)Nc2ccc(Cl)c(Nc3oc(cn3)c4cccnc4)c2	P10828	THRB	6.7018	Transc Factor	Nuclear rcpt
CCOC(=O)c1ccc(F)c(c1)N2C[C@@]3(CCC[C@](C)(Cn4cnc5ccc(cc45)C#N)C3)OC2=O	P10828	THRB	7.2021	Transc Factor	Nuclear rcpt
Clc1cccc(Cl)c1N2C[C@@]3(CCC[C@H](Cn4cnc5ccc(cc45)C#N)C3)OC2=O	P10828	THRB	6.8819	Transc Factor	Nuclear rcpt
O=C1O[C@]2(CCC[C@H](Cn3cnc4ccc(cc34)C#N)C2)CN1c5ccc(Cn6cccn6)cc5	P10828	THRB	6.9752	Transc Factor	Nuclear rcpt
Cc1ccc(NC(=O)c2cccc(c2)C(F)(F)F)cc1Nc3occ(n3)c4cccnc4	P10828	THRB	7.5785	Transc Factor	Nuclear rcpt
O=C1O[C@]2(CCC[C@H](Cn3cnc4ccc(cc34)C#N)C2)CN1Cc5cccc(c5)c6ccccc6	P10828	THRB	7.1463	Transc Factor	Nuclear rcpt
CC1(CN2C[C@@]3(CCC[C@H](Cn4cnc5ccc(cc45)C#N)C3)OC2=O)CCN(C1)c6ccccc6	P10828	THRB	7.1452	Transc Factor	Nuclear rcpt
CCOc1cccc(c1)N2C[C@@]3(CCC[C@](CO)(Cn4cnc5ccc(cc45)C#N)C3)OC2=O	P10828	THRB	7.4024	Transc Factor	Nuclear rcpt
Cc1[nH]c(\C=C\2/C(=O)Nc3ccc(Cl)cc23)c(C)c1CCC(=O)O	P10828	THRB	6.8239	Transc Factor	Nuclear rcpt
O=C1O[C@]2(CCC[C@H](Cn3cnc4ccc(cc34)C#N)C2)CN1[C@H]5CCc6ccccc56	P10828	THRB	7.6851	Transc Factor	Nuclear rcpt
NC(=O)c1cccc(CNc2ccc(CCC(=O)O)cc2)c1	P10828	THRB	6.8634	Transc Factor	Nuclear rcpt
CCOc1cc(ccc1C)N2C[C@@]3(CCC[C@H](Cn4cnc5ccc(cc45)C#N)C3)OC2=O	P10828	THRB	7.6592	Transc Factor	Nuclear rcpt
C[C@]1(Cn2cnc3ccc(cc23)C#N)CCC[C@@]4(CN(C(=O)O4)c5ccc(CC#N)cc5)C1	P10828	THRB	6.9874	Transc Factor	Nuclear rcpt
COc1ccc(NC(=O)Cc2ccc(cc2)C(F)(F)F)cc1Nc3oc(cn3)c4ccncc4	P10828	THRB	7.1925	Transc Factor	Nuclear rcpt
Clc1ccc(Cl)c(c1)N2C[C@@]3(CCC[C@H](Cn4cnc5ccc(cc45)C#N)C3)OC2=O	P10828	THRB	7.3278	Transc Factor	Nuclear rcpt
COc1ccccc1CN2C[C@@]3(CCC[C@H](Cn4cnc5ccc(cc45)C#N)C3)OC2=O	P10828	THRB	7.2686	Transc Factor	Nuclear rcpt
FC(F)(F)Oc1ccc(cc1)N2C[C@@]3(CCC[C@H](Cn4cnc5ccc(cc45)C#N)C3)OC2=O	P10828	THRB	7.7000	Transc Factor	Nuclear rcpt
O=C1O[C@]2(CCC[C@H](Cn3cnc4ccc(cc34)C#N)C2)CN1Cc5cccc(c5)c6ccccn6	P10828	THRB	7.0252	Transc Factor	Nuclear rcpt
O=C1O[C@]2(CCC[C@H](Cn3cnc4ccc(cc34)C#N)C2)CN1Cc5ccccc5	P10828	THRB	7.0410	Transc Factor	Nuclear rcpt
CCOc1ccccc1CN2C[C@@]3(CCC[C@H](Cn4cnc5ccc(cc45)C#N)C3)OC2=O	P10828	THRB	7.2184	Transc Factor	Nuclear rcpt
C[C@]1(Cn2cnc3ccc(cc23)C#N)CCC[C@@]4(CN(Cc5ccccc5F)C(=O)O4)C1	P10828	THRB	7.9201	Transc Factor	Nuclear rcpt
COc1cc(OC)cc(c1)C(=O)Nc2ccc(C)c(Nc3oc(cn3)c4ccncc4)c2	P10828	THRB	6.1912	Transc Factor	Nuclear rcpt
COc1ccc(CN2C[C@@]3(CCC[C@](CO)(Cn4cnc5ccc(cc45)C#N)C3)OC2=O)cc1	P10828	THRB	7.0645	Transc Factor	Nuclear rcpt
Cc1onc(COc2cccc(c2)N3C[C@@]4(CCC[C@H](Cn5cnc6ccc(cc56)C#N)C4)OC3=O)c1	P10828	THRB	7.5379	Transc Factor	Nuclear rcpt
CCOc1cccc(c1)N2C[C@@]3(CCC[C@](C)(Cn4cnc5ccc(cc45)C#N)C3)OC2=O	P10828	THRB	7.5889	Transc Factor	Nuclear rcpt
COc1cccc(c1)N2C[C@@]3(CCC[C@H](Cn4cnc5cc(F)c(cc45)C#N)C3)OC2=O	P10828	THRB	7.5824	Transc Factor	Nuclear rcpt
C[C@]1(Cn2cnc3ccc(cc23)C#N)CCC[C@@]4(CN(Cc5ccccc5)C(=O)O4)C1	P10828	THRB	7.0996	Transc Factor	Nuclear rcpt
Cc1ccc(N2C[C@@]3(CCC[C@H](Cn4cnc5ccc(cc45)C#N)C3)OC2=O)c(Cl)c1	P10828	THRB	7.3175	Transc Factor	Nuclear rcpt
COc1ccc(Cl)c(c1)N2C[C@@]3(CCC[C@H](Cn4cnc5ccc(cc45)C#N)C3)OC2=O	P10828	THRB	7.5609	Transc Factor	Nuclear rcpt
Cc1cc(Cl)ccc1N2C[C@@]3(CCC[C@](C)(Cn4cnc5ccc(cc45)C#N)C3)OC2=O	P10828	THRB	7.2220	Transc Factor	Nuclear rcpt
Cc1ccc(NC(=S)Nc2ccc(cc2)C#N)cc1Nc3oc(cn3)c4ccncc4	P10828	THRB	6.3308	Transc Factor	Nuclear rcpt
COc1ccc(CN2C[C@@]3(CCC[C@](COCc4ccccc4)(Cn5cnc6ccc(cc56)C#N)C3)OC2=O)cc1	P10828	THRB	7.0443	Transc Factor	Nuclear rcpt
COc1ccccc1N2C[C@@]3(CCC[C@](C)(Cn4cnc5ccc(cc45)C#N)C3)OC2=O	P10828	THRB	7.6855	Transc Factor	Nuclear rcpt
Cc1cccc(CC(=O)Nc2ccc(C)c(Nc3oc(cn3)c4ccncc4)c2)c1	P10828	THRB	6.3676	Transc Factor	Nuclear rcpt
O=C1O[C@]2(CCC[C@H](Cn3cnc4ccc(cc34)C#N)C2)CN1Cc5cccc(c5)c6ccc(cc6)C#N	P10828	THRB	6.9575	Transc Factor	Nuclear rcpt
COc1ccc(C)c(c1)N2C[C@@]3(CCC[C@](C)(Cn4cnc5ccc(cc45)C#N)C3)OC2=O	P10828	THRB	7.3100	Transc Factor	Nuclear rcpt
Clc1ccc(cc1)c2cccc(CN3C[C@@]4(CCC[C@H](Cn5cnc6ccc(cc56)C#N)C4)OC3=O)c2	P10828	THRB	6.8548	Transc Factor	Nuclear rcpt
Cc1ccc(cc1Nc2oc(cn2)c3ccncc3)C(=O)NCc4ccccc4	P10828	THRB	6.4258	Transc Factor	Nuclear rcpt
Clc1cccc(c1)c2cccc(CN3C[C@@]4(CCC[C@H](Cn5cnc6ccc(cc56)C#N)C4)OC3=O)c2	P10828	THRB	6.9082	Transc Factor	Nuclear rcpt
C[C@]1(Cn2cnc3ccc(cc23)C#N)CCC[C@@]4(CN(C(=O)O4)c5cccc(Cl)c5)C1	P10828	THRB	7.7250	Transc Factor	Nuclear rcpt
COc1ccc(CN2C[C@@]3(CCC[C@](CC#N)(Cn4cnc5ccc(cc45)C#N)C3)OC2=O)cc1	P10828	THRB	6.7220	Transc Factor	Nuclear rcpt
C[C@]1(Cn2cnc3ccc(cc23)C#N)CCC[C@@]4(CN(C(=O)O4)c5c(F)cccc5F)C1	P10828	THRB	7.0521	Transc Factor	Nuclear rcpt
C[C@]1(Cn2cnc3ccc(cc23)C#N)CCC[C@@]4(CN(C(=O)O4)c5ccccc5C(F)(F)F)C1	P10828	THRB	7.0221	Transc Factor	Nuclear rcpt
CC(C)COC(=O)Nc1ccc(C)c(Nc2oc(cn2)c3ccncc3)c1	P10828	THRB	6.5794	Transc Factor	Nuclear rcpt
COc1cccc(c1)N2C[C@@]3(CCC[C@](C)(Cn4cnc5ccc(cc45)C#N)C3)OC2=O	P10828	THRB	7.7477	Transc Factor	Nuclear rcpt
Clc1cc(cc2c1ncn2C[C@H]3CCC[C@]4(C3)CN(Cc5ccccc5)C(=O)O4)C#N	P10828	THRB	7.1448	Transc Factor	Nuclear rcpt
CC12CCC(C1)C(C)(C)C2NC(=O)Nc3nn(Cc4ccccc4)c5CCCCc35	P10828	THRB	6.4171	Transc Factor	Nuclear rcpt
CN(C)c1cccc(NC(=O)c2ccc(C)c(Nc3oc(cn3)c4ccncc4)c2)c1	P10828	THRB	6.2897	Transc Factor	Nuclear rcpt
Cc1ccc(cc1)N2C[C@@]3(CCC[C@H](Cn4cnc5cc(F)c(cc45)C#N)C3)OC2=O	P10828	THRB	7.3800	Transc Factor	Nuclear rcpt
CCOc1cccc(c1)N2C[C@@]3(CCC[C@](C)(Cn4cnc5c(C)cc(cc45)C#N)C3)OC2=O	P10828	THRB	7.2997	Transc Factor	Nuclear rcpt
COc1cccc(CN2C[C@@]3(CCC[C@H](Cn4cnc5ccc(cc45)C#N)C3)OC2=O)c1	P10828	THRB	6.9327	Transc Factor	Nuclear rcpt
Fc1ccc(cn1)c2cccc(CN3C[C@@]4(CCC[C@H](Cn5cnc6ccc(cc56)C#N)C4)OC3=O)c2	P10828	THRB	6.9614	Transc Factor	Nuclear rcpt
Cn1cc(cn1)c2cccc(CN3C[C@@]4(CCC[C@H](Cn5cnc6ccc(cc56)C#N)C4)OC3=O)c2	P10828	THRB	6.8791	Transc Factor	Nuclear rcpt
O=C1O[C@]2(CCC[C@H](Cn3cnc4ccc(cc34)C#N)C2)CN1c5cccc(OCc6ccccc6)c5	P10828	THRB	7.1043	Transc Factor	Nuclear rcpt
O=C1O[C@]2(CCC[C@H](Cn3cnc4ccc(cc34)C#N)C2)CN1c5ccc6OCCOc6c5	P10828	THRB	7.0718	Transc Factor	Nuclear rcpt
COc1ccc(C)c(c1)N2C[C@@]3(CCC[C@H](Cn4cnc5ccc(cc45)C#N)C3)OC2=O	P10828	THRB	7.5839	Transc Factor	Nuclear rcpt
COc1cccc(c1)c2cccc(CN3C[C@@]4(CCC[C@H](Cn5cnc6ccc(cc56)C#N)C4)OC3=O)c2	P10828	THRB	6.8603	Transc Factor	Nuclear rcpt
Cc1ccc(NC(=S)NCc2ccccc2)cc1Nc3oc(cn3)c4ccncc4	P10828	THRB	6.5245	Transc Factor	Nuclear rcpt
O=C(COc1ccc2CCCc2c1)N(Cc3cccs3)c4cc[nH]n4	P10828	THRB	6.2248	Transc Factor	Nuclear rcpt
O=C1O[C@]2(CCC[C@H](Cn3cnc4ccc(cc34)C#N)C2)CN1Cc5cccc(Oc6ccccc6)c5	P10828	THRB	6.7526	Transc Factor	Nuclear rcpt
O=C1O[C@]2(CCC[C@H](Cn3cnc4ccc(cc34)C#N)C2)CN1Cc5cccc(c5)c6cncnc6	P10828	THRB	7.1012	Transc Factor	Nuclear rcpt
O=C1O[C@]2(CCC[C@H](Cn3cnc4ccc(cc34)C#N)C2)CN1c5ccc(CC#N)cc5	P10828	THRB	6.9030	Transc Factor	Nuclear rcpt
Cc1ccc(N2C[C@@]3(CCC[C@](CO)(Cn4cnc5ccc(cc45)C#N)C3)OC2=O)c(Cl)c1	P10828	THRB	7.1617	Transc Factor	Nuclear rcpt
COc1ccc(NC(=O)Cc2ccc(F)cc2)cc1Nc3oc(cn3)c4ccncc4	P10828	THRB	6.6074	Transc Factor	Nuclear rcpt
C[C@]1(Cn2cnc3ccc(cc23)C#N)CCC[C@@]4(CN(C(=O)O4)c5ccccc5F)C1	P10828	THRB	7.7026	Transc Factor	Nuclear rcpt
Brc1cccc(CN2C[C@@]3(CCC[C@H](Cn4cnc5ccc(cc45)C#N)C3)OC2=O)c1	P10828	THRB	6.6493	Transc Factor	Nuclear rcpt
C[C@]1(Cn2cnc3ccc(cc23)C#N)CCC[C@@]4(CN(C(=O)O4)c5ccccc5O)C1	P10828	THRB	7.8196	Transc Factor	Nuclear rcpt
CC(C)(CN1C[C@@]2(CCC[C@H](Cn3cnc4ccc(cc34)C#N)C2)OC1=O)Oc5ccccc5	P10828	THRB	6.8596	Transc Factor	Nuclear rcpt
CC(C)(CN1C[C@@]2(CCC[C@H](Cn3cnc4ccc(cc34)C#N)C2)OC1=O)c5ccccc5	P10828	THRB	7.4328	Transc Factor	Nuclear rcpt
C[C@]1(Cn2cnc3ccc(cc23)C#N)CCC[C@@]4(CN(C(=O)O4)c5cc(F)ccc5F)C1	P10828	THRB	6.9304	Transc Factor	Nuclear rcpt
Fc1cc2ncn(C[C@H]3CCC[C@]4(C3)CN(Cc5ccccc5)C(=O)O4)c2cc1C#N	P10828	THRB	7.3826	Transc Factor	Nuclear rcpt
COc1ccc(F)cc1N2C[C@@]3(CCC[C@](C)(Cn4cnc5ccc(cc45)C#N)C3)OC2=O	P10828	THRB	7.9540	Transc Factor	Nuclear rcpt
CC(C)(COc1ccc(Cl)cc1)CN2C[C@@]3(CCC[C@H](Cn4cnc5ccc(cc45)C#N)C3)OC2=O	P10828	THRB	6.8791	Transc Factor	Nuclear rcpt
CC1(C)Cc2cccc(CN3C[C@@]4(CCC[C@H](Cn5cnc6ccc(cc56)C#N)C4)OC3=O)c2O1	P10828	THRB	7.2889	Transc Factor	Nuclear rcpt
Cc1ccc(NC(=O)c2ccc3cc[nH]c3c2)cc1Nc4oc(cn4)c5ccncc5	P10828	THRB	6.6810	Transc Factor	Nuclear rcpt
Cc1oncc1C(=O)Nc2ccc(C)c(Nc3oc(cn3)c4ccncc4)c2	P10828	THRB	6.3706	Transc Factor	Nuclear rcpt
CN1CCC(CC1)c2ccc(Nc3nc(N)n(n3)c4ccccn4)cc2	P15538	CYP11B1	6.2247	Enzyme	CYPs
C[C@]1(Cn2cnc3ccc(cc23)C#N)CCC[C@@]4(CN(Cc5cccc(c5)c6ccccc6)C(=O)O4)C1	P15538	CYP11B1	7.2946	Enzyme	CYPs
FC(F)(F)c1cccc(CN2C[C@@]3(CCC[C@H](Cn4cnc5ccc(cc45)C#N)C3)OC2=O)c1	P15538	CYP11B1	6.0443	Enzyme	CYPs
Fc1ccccc1CN2C[C@@]3(CCC[C@H](Cn4cnc5ccc(cc45)C#N)C3)OC2=O	P15538	CYP11B1	6.2524	Enzyme	CYPs
CCOc1cccc(c1)N2C[C@@]3(CCC[C@H](Cn4cnc5ccc(cc45)C#N)C3)OC2=O	P15538	CYP11B1	6.2388	Enzyme	CYPs
O=C1O[C@]2(CCC[C@H](Cn3cnc4ccc(cc34)C#N)C2)CN1c5cccc6CCCCc56	P15538	CYP11B1	6.6403	Enzyme	CYPs
O=C1O[C@]2(CCC[C@H](Cn3cnc4ccc(cc34)C#N)C2)CN1Cc5cccc6ccccc56	P15538	CYP11B1	6.9076	Enzyme	CYPs
Clc1cccc(CN2C[C@@]3(CCC[C@H](Cn4cnc5ccc(cc45)C#N)C3)OC2=O)c1Cl	P15538	CYP11B1	6.6121	Enzyme	CYPs
COc1ccc(NC(=O)c2cccc(c2)C(F)(F)F)cc1Nc3oc(cn3)c4cccnc4	P15538	CYP11B1	7.0626	Enzyme	CYPs
FC(F)(F)c1cccc(c1)C(=O)Nc2ccc(Cl)c(Nc3oc(cn3)c4cccnc4)c2	P15538	CYP11B1	6.7051	Enzyme	CYPs
CCOC(=O)c1ccc(F)c(c1)N2C[C@@]3(CCC[C@](C)(Cn4cnc5ccc(cc45)C#N)C3)OC2=O	P15538	CYP11B1	6.3667	Enzyme	CYPs
Clc1cccc(Cl)c1N2C[C@@]3(CCC[C@H](Cn4cnc5ccc(cc45)C#N)C3)OC2=O	P15538	CYP11B1	6.2576	Enzyme	CYPs
O=C1O[C@]2(CCC[C@H](Cn3cnc4ccc(cc34)C#N)C2)CN1c5ccc(Cn6cccn6)cc5	P15538	CYP11B1	6.8618	Enzyme	CYPs
Cc1ccc(NC(=O)c2cccc(c2)C(F)(F)F)cc1Nc3occ(n3)c4cccnc4	P15538	CYP11B1	6.8372	Enzyme	CYPs
O=C1O[C@]2(CCC[C@H](Cn3cnc4ccc(cc34)C#N)C2)CN1Cc5cccc(c5)c6ccccc6	P15538	CYP11B1	7.1077	Enzyme	CYPs
CC1(CN2C[C@@]3(CCC[C@H](Cn4cnc5ccc(cc45)C#N)C3)OC2=O)CCN(C1)c6ccccc6	P15538	CYP11B1	6.5341	Enzyme	CYPs
CCOc1cccc(c1)N2C[C@@]3(CCC[C@](CO)(Cn4cnc5ccc(cc45)C#N)C3)OC2=O	P15538	CYP11B1	6.1195	Enzyme	CYPs
Cc1[nH]c(\C=C\2/C(=O)Nc3ccc(Cl)cc23)c(C)c1CCC(=O)O	P15538	CYP11B1	7.4954	Enzyme	CYPs
O=C1O[C@]2(CCC[C@H](Cn3cnc4ccc(cc34)C#N)C2)CN1[C@H]5CCc6ccccc56	P15538	CYP11B1	6.6166	Enzyme	CYPs
NC(=O)c1cccc(CNc2ccc(CCC(=O)O)cc2)c1	P15538	CYP11B1	6.1948	Enzyme	CYPs
CCOc1cc(ccc1C)N2C[C@@]3(CCC[C@H](Cn4cnc5ccc(cc45)C#N)C3)OC2=O	P15538	CYP11B1	6.7864	Enzyme	CYPs
C[C@]1(Cn2cnc3ccc(cc23)C#N)CCC[C@@]4(CN(C(=O)O4)c5ccc(CC#N)cc5)C1	P15538	CYP11B1	6.7142	Enzyme	CYPs
COc1ccc(NC(=O)Cc2ccc(cc2)C(F)(F)F)cc1Nc3oc(cn3)c4ccncc4	P15538	CYP11B1	6.6573	Enzyme	CYPs
Clc1ccc(Cl)c(c1)N2C[C@@]3(CCC[C@H](Cn4cnc5ccc(cc45)C#N)C3)OC2=O	P15538	CYP11B1	6.2199	Enzyme	CYPs
COc1ccccc1CN2C[C@@]3(CCC[C@H](Cn4cnc5ccc(cc45)C#N)C3)OC2=O	P15538	CYP11B1	7.0056	Enzyme	CYPs
FC(F)(F)Oc1ccc(cc1)N2C[C@@]3(CCC[C@H](Cn4cnc5ccc(cc45)C#N)C3)OC2=O	P15538	CYP11B1	6.7506	Enzyme	CYPs
O=C1O[C@]2(CCC[C@H](Cn3cnc4ccc(cc34)C#N)C2)CN1Cc5cccc(c5)c6ccccn6	P15538	CYP11B1	6.5794	Enzyme	CYPs
O=C1O[C@]2(CCC[C@H](Cn3cnc4ccc(cc34)C#N)C2)CN1Cc5ccccc5	P15538	CYP11B1	6.3740	Enzyme	CYPs
CCOc1ccccc1CN2C[C@@]3(CCC[C@H](Cn4cnc5ccc(cc45)C#N)C3)OC2=O	P15538	CYP11B1	7.2791	Enzyme	CYPs
C[C@]1(Cn2cnc3ccc(cc23)C#N)CCC[C@@]4(CN(Cc5ccccc5F)C(=O)O4)C1	P15538	CYP11B1	6.1508	Enzyme	CYPs
COc1cc(OC)cc(c1)C(=O)Nc2ccc(C)c(Nc3oc(cn3)c4ccncc4)c2	P15538	CYP11B1	7.1956	Enzyme	CYPs
COc1ccc(CN2C[C@@]3(CCC[C@](CO)(Cn4cnc5ccc(cc45)C#N)C3)OC2=O)cc1	P15538	CYP11B1	6.3408	Enzyme	CYPs
Cc1onc(COc2cccc(c2)N3C[C@@]4(CCC[C@H](Cn5cnc6ccc(cc56)C#N)C4)OC3=O)c1	P15538	CYP11B1	6.6018	Enzyme	CYPs
CCOc1cccc(c1)N2C[C@@]3(CCC[C@](C)(Cn4cnc5ccc(cc45)C#N)C3)OC2=O	P15538	CYP11B1	6.2346	Enzyme	CYPs
COc1cccc(c1)N2C[C@@]3(CCC[C@H](Cn4cnc5cc(F)c(cc45)C#N)C3)OC2=O	P15538	CYP11B1	6.0967	Enzyme	CYPs
C[C@]1(Cn2cnc3ccc(cc23)C#N)CCC[C@@]4(CN(Cc5ccccc5)C(=O)O4)C1	P15538	CYP11B1	6.5239	Enzyme	CYPs
Cc1ccc(N2C[C@@]3(CCC[C@H](Cn4cnc5ccc(cc45)C#N)C3)OC2=O)c(Cl)c1	P15538	CYP11B1	6.3377	Enzyme	CYPs
COc1ccc(Cl)c(c1)N2C[C@@]3(CCC[C@H](Cn4cnc5ccc(cc45)C#N)C3)OC2=O	P15538	CYP11B1	6.1824	Enzyme	CYPs
Cc1cc(Cl)ccc1N2C[C@@]3(CCC[C@](C)(Cn4cnc5ccc(cc45)C#N)C3)OC2=O	P15538	CYP11B1	6.3226	Enzyme	CYPs
Cc1ccc(NC(=S)Nc2ccc(cc2)C#N)cc1Nc3oc(cn3)c4ccncc4	P15538	CYP11B1	7.0972	Enzyme	CYPs
COc1ccc(CN2C[C@@]3(CCC[C@](COCc4ccccc4)(Cn5cnc6ccc(cc56)C#N)C3)OC2=O)cc1	P15538	CYP11B1	6.9620	Enzyme	CYPs
COc1ccccc1N2C[C@@]3(CCC[C@](C)(Cn4cnc5ccc(cc45)C#N)C3)OC2=O	P15538	CYP11B1	6.1562	Enzyme	CYPs
Cc1cccc(CC(=O)Nc2ccc(C)c(Nc3oc(cn3)c4ccncc4)c2)c1	P15538	CYP11B1	7.1311	Enzyme	CYPs
O=C1O[C@]2(CCC[C@H](Cn3cnc4ccc(cc34)C#N)C2)CN1Cc5cccc(c5)c6ccc(cc6)C#N	P15538	CYP11B1	7.2606	Enzyme	CYPs
COc1ccc(C)c(c1)N2C[C@@]3(CCC[C@](C)(Cn4cnc5ccc(cc45)C#N)C3)OC2=O	P15538	CYP11B1	6.4029	Enzyme	CYPs
Clc1ccc(cc1)c2cccc(CN3C[C@@]4(CCC[C@H](Cn5cnc6ccc(cc56)C#N)C4)OC3=O)c2	P15538	CYP11B1	7.0144	Enzyme	CYPs
Cc1ccc(cc1Nc2oc(cn2)c3ccncc3)C(=O)NCc4ccccc4	P15538	CYP11B1	7.0526	Enzyme	CYPs
Clc1cccc(c1)c2cccc(CN3C[C@@]4(CCC[C@H](Cn5cnc6ccc(cc56)C#N)C4)OC3=O)c2	P15538	CYP11B1	7.1012	Enzyme	CYPs
C[C@]1(Cn2cnc3ccc(cc23)C#N)CCC[C@@]4(CN(C(=O)O4)c5cccc(Cl)c5)C1	P15538	CYP11B1	5.9995	Enzyme	CYPs
COc1ccc(CN2C[C@@]3(CCC[C@](CC#N)(Cn4cnc5ccc(cc45)C#N)C3)OC2=O)cc1	P15538	CYP11B1	6.4454	Enzyme	CYPs
C[C@]1(Cn2cnc3ccc(cc23)C#N)CCC[C@@]4(CN(C(=O)O4)c5c(F)cccc5F)C1	P15538	CYP11B1	6.0860	Enzyme	CYPs
C[C@]1(Cn2cnc3ccc(cc23)C#N)CCC[C@@]4(CN(C(=O)O4)c5ccccc5C(F)(F)F)C1	P15538	CYP11B1	6.1449	Enzyme	CYPs
CC(C)COC(=O)Nc1ccc(C)c(Nc2oc(cn2)c3ccncc3)c1	P15538	CYP11B1	7.1420	Enzyme	CYPs
COc1cccc(c1)N2C[C@@]3(CCC[C@](C)(Cn4cnc5ccc(cc45)C#N)C3)OC2=O	P15538	CYP11B1	6.1697	Enzyme	CYPs
Clc1cc(cc2c1ncn2C[C@H]3CCC[C@]4(C3)CN(Cc5ccccc5)C(=O)O4)C#N	P15538	CYP11B1	6.4971	Enzyme	CYPs
CC12CCC(C1)C(C)(C)C2NC(=O)Nc3nn(Cc4ccccc4)c5CCCCc35	P15538	CYP11B1	5.6940	Enzyme	CYPs
CN(C)c1cccc(NC(=O)c2ccc(C)c(Nc3oc(cn3)c4ccncc4)c2)c1	P15538	CYP11B1	7.3223	Enzyme	CYPs
Cc1ccc(cc1)N2C[C@@]3(CCC[C@H](Cn4cnc5cc(F)c(cc45)C#N)C3)OC2=O	P15538	CYP11B1	6.5092	Enzyme	CYPs
CCOc1cccc(c1)N2C[C@@]3(CCC[C@](C)(Cn4cnc5c(C)cc(cc45)C#N)C3)OC2=O	P15538	CYP11B1	6.4380	Enzyme	CYPs
COc1cccc(CN2C[C@@]3(CCC[C@H](Cn4cnc5ccc(cc45)C#N)C3)OC2=O)c1	P15538	CYP11B1	6.6059	Enzyme	CYPs
Fc1ccc(cn1)c2cccc(CN3C[C@@]4(CCC[C@H](Cn5cnc6ccc(cc56)C#N)C4)OC3=O)c2	P15538	CYP11B1	6.6211	Enzyme	CYPs
Cn1cc(cn1)c2cccc(CN3C[C@@]4(CCC[C@H](Cn5cnc6ccc(cc56)C#N)C4)OC3=O)c2	P15538	CYP11B1	7.3105	Enzyme	CYPs
O=C1O[C@]2(CCC[C@H](Cn3cnc4ccc(cc34)C#N)C2)CN1c5cccc(OCc6ccccc6)c5	P15538	CYP11B1	6.9530	Enzyme	CYPs
O=C1O[C@]2(CCC[C@H](Cn3cnc4ccc(cc34)C#N)C2)CN1c5ccc6OCCOc6c5	P15538	CYP11B1	6.6977	Enzyme	CYPs
COc1ccc(C)c(c1)N2C[C@@]3(CCC[C@H](Cn4cnc5ccc(cc45)C#N)C3)OC2=O	P15538	CYP11B1	6.2408	Enzyme	CYPs
COc1cccc(c1)c2cccc(CN3C[C@@]4(CCC[C@H](Cn5cnc6ccc(cc56)C#N)C4)OC3=O)c2	P15538	CYP11B1	7.0417	Enzyme	CYPs
Cc1ccc(NC(=S)NCc2ccccc2)cc1Nc3oc(cn3)c4ccncc4	P15538	CYP11B1	7.3619	Enzyme	CYPs
O=C(COc1ccc2CCCc2c1)N(Cc3cccs3)c4cc[nH]n4	P15538	CYP11B1	7.4962	Enzyme	CYPs
O=C1O[C@]2(CCC[C@H](Cn3cnc4ccc(cc34)C#N)C2)CN1Cc5cccc(Oc6ccccc6)c5	P15538	CYP11B1	6.9905	Enzyme	CYPs
O=C1O[C@]2(CCC[C@H](Cn3cnc4ccc(cc34)C#N)C2)CN1Cc5cccc(c5)c6cncnc6	P15538	CYP11B1	6.8187	Enzyme	CYPs
O=C1O[C@]2(CCC[C@H](Cn3cnc4ccc(cc34)C#N)C2)CN1c5ccc(CC#N)cc5	P15538	CYP11B1	6.3700	Enzyme	CYPs
Cc1ccc(N2C[C@@]3(CCC[C@](CO)(Cn4cnc5ccc(cc45)C#N)C3)OC2=O)c(Cl)c1	P15538	CYP11B1	6.0056	Enzyme	CYPs
COc1ccc(NC(=O)Cc2ccc(F)cc2)cc1Nc3oc(cn3)c4ccncc4	P15538	CYP11B1	7.0117	Enzyme	CYPs
C[C@]1(Cn2cnc3ccc(cc23)C#N)CCC[C@@]4(CN(C(=O)O4)c5ccccc5F)C1	P15538	CYP11B1	6.1125	Enzyme	CYPs
Brc1cccc(CN2C[C@@]3(CCC[C@H](Cn4cnc5ccc(cc45)C#N)C3)OC2=O)c1	P15538	CYP11B1	6.4033	Enzyme	CYPs
C[C@]1(Cn2cnc3ccc(cc23)C#N)CCC[C@@]4(CN(C(=O)O4)c5ccccc5O)C1	P15538	CYP11B1	6.0069	Enzyme	CYPs
CC(C)(CN1C[C@@]2(CCC[C@H](Cn3cnc4ccc(cc34)C#N)C2)OC1=O)Oc5ccccc5	P15538	CYP11B1	6.6251	Enzyme	CYPs
CC(C)(CN1C[C@@]2(CCC[C@H](Cn3cnc4ccc(cc34)C#N)C2)OC1=O)c5ccccc5	P15538	CYP11B1	6.8247	Enzyme	CYPs
C[C@]1(Cn2cnc3ccc(cc23)C#N)CCC[C@@]4(CN(C(=O)O4)c5cc(F)ccc5F)C1	P15538	CYP11B1	6.0914	Enzyme	CYPs
Fc1cc2ncn(C[C@H]3CCC[C@]4(C3)CN(Cc5ccccc5)C(=O)O4)c2cc1C#N	P15538	CYP11B1	6.1886	Enzyme	CYPs
COc1ccc(F)cc1N2C[C@@]3(CCC[C@](C)(Cn4cnc5ccc(cc45)C#N)C3)OC2=O	P15538	CYP11B1	6.3089	Enzyme	CYPs
CC(C)(COc1ccc(Cl)cc1)CN2C[C@@]3(CCC[C@H](Cn4cnc5ccc(cc45)C#N)C3)OC2=O	P15538	CYP11B1	6.5385	Enzyme	CYPs
CC1(C)Cc2cccc(CN3C[C@@]4(CCC[C@H](Cn5cnc6ccc(cc56)C#N)C4)OC3=O)c2O1	P15538	CYP11B1	6.8467	Enzyme	CYPs
Cc1ccc(NC(=O)c2ccc3cc[nH]c3c2)cc1Nc4oc(cn4)c5ccncc5	P15538	CYP11B1	8.2827	Enzyme	CYPs
Cc1oncc1C(=O)Nc2ccc(C)c(Nc3oc(cn3)c4ccncc4)c2	P15538	CYP11B1	7.1338	Enzyme	CYPs
CN1CCC(CC1)c2ccc(Nc3nc(N)n(n3)c4ccccn4)cc2	P32238	CCKAR	7.2605	Membrane rcpt	GPCR family A
C[C@]1(Cn2cnc3ccc(cc23)C#N)CCC[C@@]4(CN(Cc5cccc(c5)c6ccccc6)C(=O)O4)C1	P32238	CCKAR	7.8037	Membrane rcpt	GPCR family A
FC(F)(F)c1cccc(CN2C[C@@]3(CCC[C@H](Cn4cnc5ccc(cc45)C#N)C3)OC2=O)c1	P32238	CCKAR	7.9897	Membrane rcpt	GPCR family A
Fc1ccccc1CN2C[C@@]3(CCC[C@H](Cn4cnc5ccc(cc45)C#N)C3)OC2=O	P32238	CCKAR	8.2013	Membrane rcpt	GPCR family A
CCOc1cccc(c1)N2C[C@@]3(CCC[C@H](Cn4cnc5ccc(cc45)C#N)C3)OC2=O	P32238	CCKAR	8.0527	Membrane rcpt	GPCR family A
O=C1O[C@]2(CCC[C@H](Cn3cnc4ccc(cc34)C#N)C2)CN1c5cccc6CCCCc56	P32238	CCKAR	7.7078	Membrane rcpt	GPCR family A
O=C1O[C@]2(CCC[C@H](Cn3cnc4ccc(cc34)C#N)C2)CN1Cc5cccc6ccccc56	P32238	CCKAR	7.9345	Membrane rcpt	GPCR family A
Clc1cccc(CN2C[C@@]3(CCC[C@H](Cn4cnc5ccc(cc45)C#N)C3)OC2=O)c1Cl	P32238	CCKAR	7.4897	Membrane rcpt	GPCR family A
COc1ccc(NC(=O)c2cccc(c2)C(F)(F)F)cc1Nc3oc(cn3)c4cccnc4	P32238	CCKAR	8.9987	Membrane rcpt	GPCR family A
FC(F)(F)c1cccc(c1)C(=O)Nc2ccc(Cl)c(Nc3oc(cn3)c4cccnc4)c2	P32238	CCKAR	8.8883	Membrane rcpt	GPCR family A
CCOC(=O)c1ccc(F)c(c1)N2C[C@@]3(CCC[C@](C)(Cn4cnc5ccc(cc45)C#N)C3)OC2=O	P32238	CCKAR	8.2162	Membrane rcpt	GPCR family A
Clc1cccc(Cl)c1N2C[C@@]3(CCC[C@H](Cn4cnc5ccc(cc45)C#N)C3)OC2=O	P32238	CCKAR	7.8446	Membrane rcpt	GPCR family A
O=C1O[C@]2(CCC[C@H](Cn3cnc4ccc(cc34)C#N)C2)CN1c5ccc(Cn6cccn6)cc5	P32238	CCKAR	8.4013	Membrane rcpt	GPCR family A
Cc1ccc(NC(=O)c2cccc(c2)C(F)(F)F)cc1Nc3occ(n3)c4cccnc4	P32238	CCKAR	8.5060	Membrane rcpt	GPCR family A
O=C1O[C@]2(CCC[C@H](Cn3cnc4ccc(cc34)C#N)C2)CN1Cc5cccc(c5)c6ccccc6	P32238	CCKAR	7.6922	Membrane rcpt	GPCR family A
CC1(CN2C[C@@]3(CCC[C@H](Cn4cnc5ccc(cc45)C#N)C3)OC2=O)CCN(C1)c6ccccc6	P32238	CCKAR	7.9618	Membrane rcpt	GPCR family A
CCOc1cccc(c1)N2C[C@@]3(CCC[C@](CO)(Cn4cnc5ccc(cc45)C#N)C3)OC2=O	P32238	CCKAR	8.3168	Membrane rcpt	GPCR family A
Cc1[nH]c(\C=C\2/C(=O)Nc3ccc(Cl)cc23)c(C)c1CCC(=O)O	P32238	CCKAR	8.8090	Membrane rcpt	GPCR family A
O=C1O[C@]2(CCC[C@H](Cn3cnc4ccc(cc34)C#N)C2)CN1[C@H]5CCc6ccccc56	P32238	CCKAR	7.4218	Membrane rcpt	GPCR family A
NC(=O)c1cccc(CNc2ccc(CCC(=O)O)cc2)c1	P32238	CCKAR	8.8168	Membrane rcpt	GPCR family A
CCOc1cc(ccc1C)N2C[C@@]3(CCC[C@H](Cn4cnc5ccc(cc45)C#N)C3)OC2=O	P32238	CCKAR	8.0125	Membrane rcpt	GPCR family A
C[C@]1(Cn2cnc3ccc(cc23)C#N)CCC[C@@]4(CN(C(=O)O4)c5ccc(CC#N)cc5)C1	P32238	CCKAR	8.6150	Membrane rcpt	GPCR family A
COc1ccc(NC(=O)Cc2ccc(cc2)C(F)(F)F)cc1Nc3oc(cn3)c4ccncc4	P32238	CCKAR	8.5894	Membrane rcpt	GPCR family A
Clc1ccc(Cl)c(c1)N2C[C@@]3(CCC[C@H](Cn4cnc5ccc(cc45)C#N)C3)OC2=O	P32238	CCKAR	8.0032	Membrane rcpt	GPCR family A
COc1ccccc1CN2C[C@@]3(CCC[C@H](Cn4cnc5ccc(cc45)C#N)C3)OC2=O	P32238	CCKAR	8.2054	Membrane rcpt	GPCR family A
FC(F)(F)Oc1ccc(cc1)N2C[C@@]3(CCC[C@H](Cn4cnc5ccc(cc45)C#N)C3)OC2=O	P32238	CCKAR	6.0601	Membrane rcpt	GPCR family A
O=C1O[C@]2(CCC[C@H](Cn3cnc4ccc(cc34)C#N)C2)CN1Cc5cccc(c5)c6ccccn6	P32238	CCKAR	7.8706	Membrane rcpt	GPCR family A
O=C1O[C@]2(CCC[C@H](Cn3cnc4ccc(cc34)C#N)C2)CN1Cc5ccccc5	P32238	CCKAR	7.6684	Membrane rcpt	GPCR family A
CCOc1ccccc1CN2C[C@@]3(CCC[C@H](Cn4cnc5ccc(cc45)C#N)C3)OC2=O	P32238	CCKAR	8.1193	Membrane rcpt	GPCR family A
C[C@]1(Cn2cnc3ccc(cc23)C#N)CCC[C@@]4(CN(Cc5ccccc5F)C(=O)O4)C1	P32238	CCKAR	8.3328	Membrane rcpt	GPCR family A
COc1cc(OC)cc(c1)C(=O)Nc2ccc(C)c(Nc3oc(cn3)c4ccncc4)c2	P32238	CCKAR	8.4616	Membrane rcpt	GPCR family A
COc1ccc(CN2C[C@@]3(CCC[C@](CO)(Cn4cnc5ccc(cc45)C#N)C3)OC2=O)cc1	P32238	CCKAR	7.9004	Membrane rcpt	GPCR family A
Cc1onc(COc2cccc(c2)N3C[C@@]4(CCC[C@H](Cn5cnc6ccc(cc56)C#N)C4)OC3=O)c1	P32238	CCKAR	8.8063	Membrane rcpt	GPCR family A
CCOc1cccc(c1)N2C[C@@]3(CCC[C@](C)(Cn4cnc5ccc(cc45)C#N)C3)OC2=O	P32238	CCKAR	7.9760	Membrane rcpt	GPCR family A
COc1cccc(c1)N2C[C@@]3(CCC[C@H](Cn4cnc5cc(F)c(cc45)C#N)C3)OC2=O	P32238	CCKAR	8.1213	Membrane rcpt	GPCR family A
C[C@]1(Cn2cnc3ccc(cc23)C#N)CCC[C@@]4(CN(Cc5ccccc5)C(=O)O4)C1	P32238	CCKAR	7.8037	Membrane rcpt	GPCR family A
Cc1ccc(N2C[C@@]3(CCC[C@H](Cn4cnc5ccc(cc45)C#N)C3)OC2=O)c(Cl)c1	P32238	CCKAR	7.9871	Membrane rcpt	GPCR family A
COc1ccc(Cl)c(c1)N2C[C@@]3(CCC[C@H](Cn4cnc5ccc(cc45)C#N)C3)OC2=O	P32238	CCKAR	8.2773	Membrane rcpt	GPCR family A
Cc1cc(Cl)ccc1N2C[C@@]3(CCC[C@](C)(Cn4cnc5ccc(cc45)C#N)C3)OC2=O	P32238	CCKAR	7.8630	Membrane rcpt	GPCR family A
Cc1ccc(NC(=S)Nc2ccc(cc2)C#N)cc1Nc3oc(cn3)c4ccncc4	P32238	CCKAR	8.1140	Membrane rcpt	GPCR family A
COc1ccc(CN2C[C@@]3(CCC[C@](COCc4ccccc4)(Cn5cnc6ccc(cc56)C#N)C3)OC2=O)cc1	P32238	CCKAR	7.8458	Membrane rcpt	GPCR family A
COc1ccccc1N2C[C@@]3(CCC[C@](C)(Cn4cnc5ccc(cc45)C#N)C3)OC2=O	P32238	CCKAR	8.2795	Membrane rcpt	GPCR family A
Cc1cccc(CC(=O)Nc2ccc(C)c(Nc3oc(cn3)c4ccncc4)c2)c1	P32238	CCKAR	7.5201	Membrane rcpt	GPCR family A
O=C1O[C@]2(CCC[C@H](Cn3cnc4ccc(cc34)C#N)C2)CN1Cc5cccc(c5)c6ccc(cc6)C#N	P32238	CCKAR	8.1490	Membrane rcpt	GPCR family A
COc1ccc(C)c(c1)N2C[C@@]3(CCC[C@](C)(Cn4cnc5ccc(cc45)C#N)C3)OC2=O	P32238	CCKAR	8.2154	Membrane rcpt	GPCR family A
Clc1ccc(cc1)c2cccc(CN3C[C@@]4(CCC[C@H](Cn5cnc6ccc(cc56)C#N)C4)OC3=O)c2	P32238	CCKAR	7.9575	Membrane rcpt	GPCR family A
Cc1ccc(cc1Nc2oc(cn2)c3ccncc3)C(=O)NCc4ccccc4	P32238	CCKAR	7.6019	Membrane rcpt	GPCR family A
Clc1cccc(c1)c2cccc(CN3C[C@@]4(CCC[C@H](Cn5cnc6ccc(cc56)C#N)C4)OC3=O)c2	P32238	CCKAR	8.0248	Membrane rcpt	GPCR family A
C[C@]1(Cn2cnc3ccc(cc23)C#N)CCC[C@@]4(CN(C(=O)O4)c5cccc(Cl)c5)C1	P32238	CCKAR	8.0410	Membrane rcpt	GPCR family A
COc1ccc(CN2C[C@@]3(CCC[C@](CC#N)(Cn4cnc5ccc(cc45)C#N)C3)OC2=O)cc1	P32238	CCKAR	7.8173	Membrane rcpt	GPCR family A
C[C@]1(Cn2cnc3ccc(cc23)C#N)CCC[C@@]4(CN(C(=O)O4)c5c(F)cccc5F)C1	P32238	CCKAR	7.9941	Membrane rcpt	GPCR family A
C[C@]1(Cn2cnc3ccc(cc23)C#N)CCC[C@@]4(CN(C(=O)O4)c5ccccc5C(F)(F)F)C1	P32238	CCKAR	8.0110	Membrane rcpt	GPCR family A
CC(C)COC(=O)Nc1ccc(C)c(Nc2oc(cn2)c3ccncc3)c1	P32238	CCKAR	9.2727	Membrane rcpt	GPCR family A
COc1cccc(c1)N2C[C@@]3(CCC[C@](C)(Cn4cnc5ccc(cc45)C#N)C3)OC2=O	P32238	CCKAR	8.0039	Membrane rcpt	GPCR family A
Clc1cc(cc2c1ncn2C[C@H]3CCC[C@]4(C3)CN(Cc5ccccc5)C(=O)O4)C#N	P32238	CCKAR	7.8024	Membrane rcpt	GPCR family A
CC12CCC(C1)C(C)(C)C2NC(=O)Nc3nn(Cc4ccccc4)c5CCCCc35	P32238	CCKAR	7.2185	Membrane rcpt	GPCR family A
CN(C)c1cccc(NC(=O)c2ccc(C)c(Nc3oc(cn3)c4ccncc4)c2)c1	P32238	CCKAR	7.6110	Membrane rcpt	GPCR family A
Cc1ccc(cc1)N2C[C@@]3(CCC[C@H](Cn4cnc5cc(F)c(cc45)C#N)C3)OC2=O	P32238	CCKAR	8.4657	Membrane rcpt	GPCR family A
CCOc1cccc(c1)N2C[C@@]3(CCC[C@](C)(Cn4cnc5c(C)cc(cc45)C#N)C3)OC2=O	P32238	CCKAR	7.5898	Membrane rcpt	GPCR family A
COc1cccc(CN2C[C@@]3(CCC[C@H](Cn4cnc5ccc(cc45)C#N)C3)OC2=O)c1	P32238	CCKAR	8.0295	Membrane rcpt	GPCR family A
Fc1ccc(cn1)c2cccc(CN3C[C@@]4(CCC[C@H](Cn5cnc6ccc(cc56)C#N)C4)OC3=O)c2	P32238	CCKAR	8.1789	Membrane rcpt	GPCR family A
Cn1cc(cn1)c2cccc(CN3C[C@@]4(CCC[C@H](Cn5cnc6ccc(cc56)C#N)C4)OC3=O)c2	P32238	CCKAR	8.3657	Membrane rcpt	GPCR family A
O=C1O[C@]2(CCC[C@H](Cn3cnc4ccc(cc34)C#N)C2)CN1c5cccc(OCc6ccccc6)c5	P32238	CCKAR	8.0555	Membrane rcpt	GPCR family A
O=C1O[C@]2(CCC[C@H](Cn3cnc4ccc(cc34)C#N)C2)CN1c5ccc6OCCOc6c5	P32238	CCKAR	8.7591	Membrane rcpt	GPCR family A
COc1ccc(C)c(c1)N2C[C@@]3(CCC[C@H](Cn4cnc5ccc(cc45)C#N)C3)OC2=O	P32238	CCKAR	8.0428	Membrane rcpt	GPCR family A
COc1cccc(c1)c2cccc(CN3C[C@@]4(CCC[C@H](Cn5cnc6ccc(cc56)C#N)C4)OC3=O)c2	P32238	CCKAR	8.0296	Membrane rcpt	GPCR family A
Cc1ccc(NC(=S)NCc2ccccc2)cc1Nc3oc(cn3)c4ccncc4	P32238	CCKAR	7.8111	Membrane rcpt	GPCR family A
O=C(COc1ccc2CCCc2c1)N(Cc3cccs3)c4cc[nH]n4	P32238	CCKAR	6.7213	Membrane rcpt	GPCR family A
O=C1O[C@]2(CCC[C@H](Cn3cnc4ccc(cc34)C#N)C2)CN1Cc5cccc(Oc6ccccc6)c5	P32238	CCKAR	8.1219	Membrane rcpt	GPCR family A
O=C1O[C@]2(CCC[C@H](Cn3cnc4ccc(cc34)C#N)C2)CN1Cc5cccc(c5)c6cncnc6	P32238	CCKAR	8.2923	Membrane rcpt	GPCR family A
O=C1O[C@]2(CCC[C@H](Cn3cnc4ccc(cc34)C#N)C2)CN1c5ccc(CC#N)cc5	P32238	CCKAR	8.2422	Membrane rcpt	GPCR family A
Cc1ccc(N2C[C@@]3(CCC[C@](CO)(Cn4cnc5ccc(cc45)C#N)C3)OC2=O)c(Cl)c1	P32238	CCKAR	8.8197	Membrane rcpt	GPCR family A
COc1ccc(NC(=O)Cc2ccc(F)cc2)cc1Nc3oc(cn3)c4ccncc4	P32238	CCKAR	8.2726	Membrane rcpt	GPCR family A
C[C@]1(Cn2cnc3ccc(cc23)C#N)CCC[C@@]4(CN(C(=O)O4)c5ccccc5F)C1	P32238	CCKAR	8.0586	Membrane rcpt	GPCR family A
Brc1cccc(CN2C[C@@]3(CCC[C@H](Cn4cnc5ccc(cc45)C#N)C3)OC2=O)c1	P32238	CCKAR	7.8721	Membrane rcpt	GPCR family A
C[C@]1(Cn2cnc3ccc(cc23)C#N)CCC[C@@]4(CN(C(=O)O4)c5ccccc5O)C1	P32238	CCKAR	8.3100	Membrane rcpt	GPCR family A
CC(C)(CN1C[C@@]2(CCC[C@H](Cn3cnc4ccc(cc34)C#N)C2)OC1=O)Oc5ccccc5	P32238	CCKAR	8.1921	Membrane rcpt	GPCR family A
CC(C)(CN1C[C@@]2(CCC[C@H](Cn3cnc4ccc(cc34)C#N)C2)OC1=O)c5ccccc5	P32238	CCKAR	7.6228	Membrane rcpt	GPCR family A
C[C@]1(Cn2cnc3ccc(cc23)C#N)CCC[C@@]4(CN(C(=O)O4)c5cc(F)ccc5F)C1	P32238	CCKAR	7.8422	Membrane rcpt	GPCR family A
Fc1cc2ncn(C[C@H]3CCC[C@]4(C3)CN(Cc5ccccc5)C(=O)O4)c2cc1C#N	P32238	CCKAR	8.4160	Membrane rcpt	GPCR family A
COc1ccc(F)cc1N2C[C@@]3(CCC[C@](C)(Cn4cnc5ccc(cc45)C#N)C3)OC2=O	P32238	CCKAR	8.0222	Membrane rcpt	GPCR family A
CC(C)(COc1ccc(Cl)cc1)CN2C[C@@]3(CCC[C@H](Cn4cnc5ccc(cc45)C#N)C3)OC2=O	P32238	CCKAR	8.4664	Membrane rcpt	GPCR family A
CC1(C)Cc2cccc(CN3C[C@@]4(CCC[C@H](Cn5cnc6ccc(cc56)C#N)C4)OC3=O)c2O1	P32238	CCKAR	8.4765	Membrane rcpt	GPCR family A
Cc1ccc(NC(=O)c2ccc3cc[nH]c3c2)cc1Nc4oc(cn4)c5ccncc5	P32238	CCKAR	8.4322	Membrane rcpt	GPCR family A
Cc1oncc1C(=O)Nc2ccc(C)c(Nc3oc(cn3)c4ccncc4)c2	P32238	CCKAR	8.5573	Membrane rcpt	GPCR family A
CN1CCC(CC1)c2ccc(Nc3nc(N)n(n3)c4ccccn4)cc2	P11473	VDR	7.1972	Transc Factor	Nuclear rcpt
C[C@]1(Cn2cnc3ccc(cc23)C#N)CCC[C@@]4(CN(Cc5cccc(c5)c6ccccc6)C(=O)O4)C1	P11473	VDR	6.4116	Transc Factor	Nuclear rcpt
FC(F)(F)c1cccc(CN2C[C@@]3(CCC[C@H](Cn4cnc5ccc(cc45)C#N)C3)OC2=O)c1	P11473	VDR	6.7932	Transc Factor	Nuclear rcpt
Fc1ccccc1CN2C[C@@]3(CCC[C@H](Cn4cnc5ccc(cc45)C#N)C3)OC2=O	P11473	VDR	6.6349	Transc Factor	Nuclear rcpt
CCOc1cccc(c1)N2C[C@@]3(CCC[C@H](Cn4cnc5ccc(cc45)C#N)C3)OC2=O	P11473	VDR	6.3533	Transc Factor	Nuclear rcpt
O=C1O[C@]2(CCC[C@H](Cn3cnc4ccc(cc34)C#N)C2)CN1c5cccc6CCCCc56	P11473	VDR	6.6488	Transc Factor	Nuclear rcpt
O=C1O[C@]2(CCC[C@H](Cn3cnc4ccc(cc34)C#N)C2)CN1Cc5cccc6ccccc56	P11473	VDR	6.9001	Transc Factor	Nuclear rcpt
Clc1cccc(CN2C[C@@]3(CCC[C@H](Cn4cnc5ccc(cc45)C#N)C3)OC2=O)c1Cl	P11473	VDR	6.8655	Transc Factor	Nuclear rcpt
COc1ccc(NC(=O)c2cccc(c2)C(F)(F)F)cc1Nc3oc(cn3)c4cccnc4	P11473	VDR	6.1459	Transc Factor	Nuclear rcpt
FC(F)(F)c1cccc(c1)C(=O)Nc2ccc(Cl)c(Nc3oc(cn3)c4cccnc4)c2	P11473	VDR	6.4209	Transc Factor	Nuclear rcpt
CCOC(=O)c1ccc(F)c(c1)N2C[C@@]3(CCC[C@](C)(Cn4cnc5ccc(cc45)C#N)C3)OC2=O	P11473	VDR	7.6407	Transc Factor	Nuclear rcpt
Clc1cccc(Cl)c1N2C[C@@]3(CCC[C@H](Cn4cnc5ccc(cc45)C#N)C3)OC2=O	P11473	VDR	6.7243	Transc Factor	Nuclear rcpt
O=C1O[C@]2(CCC[C@H](Cn3cnc4ccc(cc34)C#N)C2)CN1c5ccc(Cn6cccn6)cc5	P11473	VDR	7.0453	Transc Factor	Nuclear rcpt
Cc1ccc(NC(=O)c2cccc(c2)C(F)(F)F)cc1Nc3occ(n3)c4cccnc4	P11473	VDR	6.5716	Transc Factor	Nuclear rcpt
O=C1O[C@]2(CCC[C@H](Cn3cnc4ccc(cc34)C#N)C2)CN1Cc5cccc(c5)c6ccccc6	P11473	VDR	6.3150	Transc Factor	Nuclear rcpt
CC1(CN2C[C@@]3(CCC[C@H](Cn4cnc5ccc(cc45)C#N)C3)OC2=O)CCN(C1)c6ccccc6	P11473	VDR	7.3304	Transc Factor	Nuclear rcpt
CCOc1cccc(c1)N2C[C@@]3(CCC[C@](CO)(Cn4cnc5ccc(cc45)C#N)C3)OC2=O	P11473	VDR	6.3250	Transc Factor	Nuclear rcpt
Cc1[nH]c(\C=C\2/C(=O)Nc3ccc(Cl)cc23)c(C)c1CCC(=O)O	P11473	VDR	6.2216	Transc Factor	Nuclear rcpt
O=C1O[C@]2(CCC[C@H](Cn3cnc4ccc(cc34)C#N)C2)CN1[C@H]5CCc6ccccc56	P11473	VDR	6.8155	Transc Factor	Nuclear rcpt
NC(=O)c1cccc(CNc2ccc(CCC(=O)O)cc2)c1	P11473	VDR	5.4045	Transc Factor	Nuclear rcpt
CCOc1cc(ccc1C)N2C[C@@]3(CCC[C@H](Cn4cnc5ccc(cc45)C#N)C3)OC2=O	P11473	VDR	6.6695	Transc Factor	Nuclear rcpt
C[C@]1(Cn2cnc3ccc(cc23)C#N)CCC[C@@]4(CN(C(=O)O4)c5ccc(CC#N)cc5)C1	P11473	VDR	6.6999	Transc Factor	Nuclear rcpt
COc1ccc(NC(=O)Cc2ccc(cc2)C(F)(F)F)cc1Nc3oc(cn3)c4ccncc4	P11473	VDR	6.1071	Transc Factor	Nuclear rcpt
Clc1ccc(Cl)c(c1)N2C[C@@]3(CCC[C@H](Cn4cnc5ccc(cc45)C#N)C3)OC2=O	P11473	VDR	6.6971	Transc Factor	Nuclear rcpt
COc1ccccc1CN2C[C@@]3(CCC[C@H](Cn4cnc5ccc(cc45)C#N)C3)OC2=O	P11473	VDR	6.1824	Transc Factor	Nuclear rcpt
FC(F)(F)Oc1ccc(cc1)N2C[C@@]3(CCC[C@H](Cn4cnc5ccc(cc45)C#N)C3)OC2=O	P11473	VDR	6.9955	Transc Factor	Nuclear rcpt
O=C1O[C@]2(CCC[C@H](Cn3cnc4ccc(cc34)C#N)C2)CN1Cc5cccc(c5)c6ccccn6	P11473	VDR	6.4366	Transc Factor	Nuclear rcpt
O=C1O[C@]2(CCC[C@H](Cn3cnc4ccc(cc34)C#N)C2)CN1Cc5ccccc5	P11473	VDR	6.6010	Transc Factor	Nuclear rcpt
CCOc1ccccc1CN2C[C@@]3(CCC[C@H](Cn4cnc5ccc(cc45)C#N)C3)OC2=O	P11473	VDR	6.0853	Transc Factor	Nuclear rcpt
C[C@]1(Cn2cnc3ccc(cc23)C#N)CCC[C@@]4(CN(Cc5ccccc5F)C(=O)O4)C1	P11473	VDR	6.5456	Transc Factor	Nuclear rcpt
COc1cc(OC)cc(c1)C(=O)Nc2ccc(C)c(Nc3oc(cn3)c4ccncc4)c2	P11473	VDR	6.7950	Transc Factor	Nuclear rcpt
COc1ccc(CN2C[C@@]3(CCC[C@](CO)(Cn4cnc5ccc(cc45)C#N)C3)OC2=O)cc1	P11473	VDR	6.5323	Transc Factor	Nuclear rcpt
Cc1onc(COc2cccc(c2)N3C[C@@]4(CCC[C@H](Cn5cnc6ccc(cc56)C#N)C4)OC3=O)c1	P11473	VDR	6.5100	Transc Factor	Nuclear rcpt
CCOc1cccc(c1)N2C[C@@]3(CCC[C@](C)(Cn4cnc5ccc(cc45)C#N)C3)OC2=O	P11473	VDR	6.0656	Transc Factor	Nuclear rcpt
COc1cccc(c1)N2C[C@@]3(CCC[C@H](Cn4cnc5cc(F)c(cc45)C#N)C3)OC2=O	P11473	VDR	6.0432	Transc Factor	Nuclear rcpt
C[C@]1(Cn2cnc3ccc(cc23)C#N)CCC[C@@]4(CN(Cc5ccccc5)C(=O)O4)C1	P11473	VDR	6.6922	Transc Factor	Nuclear rcpt
Cc1ccc(N2C[C@@]3(CCC[C@H](Cn4cnc5ccc(cc45)C#N)C3)OC2=O)c(Cl)c1	P11473	VDR	7.1660	Transc Factor	Nuclear rcpt
COc1ccc(Cl)c(c1)N2C[C@@]3(CCC[C@H](Cn4cnc5ccc(cc45)C#N)C3)OC2=O	P11473	VDR	6.3994	Transc Factor	Nuclear rcpt
Cc1cc(Cl)ccc1N2C[C@@]3(CCC[C@](C)(Cn4cnc5ccc(cc45)C#N)C3)OC2=O	P11473	VDR	6.4959	Transc Factor	Nuclear rcpt
Cc1ccc(NC(=S)Nc2ccc(cc2)C#N)cc1Nc3oc(cn3)c4ccncc4	P11473	VDR	6.8359	Transc Factor	Nuclear rcpt
COc1ccc(CN2C[C@@]3(CCC[C@](COCc4ccccc4)(Cn5cnc6ccc(cc56)C#N)C3)OC2=O)cc1	P11473	VDR	5.7664	Transc Factor	Nuclear rcpt
COc1ccccc1N2C[C@@]3(CCC[C@](C)(Cn4cnc5ccc(cc45)C#N)C3)OC2=O	P11473	VDR	6.2335	Transc Factor	Nuclear rcpt
Cc1cccc(CC(=O)Nc2ccc(C)c(Nc3oc(cn3)c4ccncc4)c2)c1	P11473	VDR	6.5857	Transc Factor	Nuclear rcpt
O=C1O[C@]2(CCC[C@H](Cn3cnc4ccc(cc34)C#N)C2)CN1Cc5cccc(c5)c6ccc(cc6)C#N	P11473	VDR	6.0417	Transc Factor	Nuclear rcpt
COc1ccc(C)c(c1)N2C[C@@]3(CCC[C@](C)(Cn4cnc5ccc(cc45)C#N)C3)OC2=O	P11473	VDR	6.8737	Transc Factor	Nuclear rcpt
Clc1ccc(cc1)c2cccc(CN3C[C@@]4(CCC[C@H](Cn5cnc6ccc(cc56)C#N)C4)OC3=O)c2	P11473	VDR	6.5797	Transc Factor	Nuclear rcpt
Cc1ccc(cc1Nc2oc(cn2)c3ccncc3)C(=O)NCc4ccccc4	P11473	VDR	6.5816	Transc Factor	Nuclear rcpt
Clc1cccc(c1)c2cccc(CN3C[C@@]4(CCC[C@H](Cn5cnc6ccc(cc56)C#N)C4)OC3=O)c2	P11473	VDR	6.3242	Transc Factor	Nuclear rcpt
C[C@]1(Cn2cnc3ccc(cc23)C#N)CCC[C@@]4(CN(C(=O)O4)c5cccc(Cl)c5)C1	P11473	VDR	6.6418	Transc Factor	Nuclear rcpt
COc1ccc(CN2C[C@@]3(CCC[C@](CC#N)(Cn4cnc5ccc(cc45)C#N)C3)OC2=O)cc1	P11473	VDR	6.6647	Transc Factor	Nuclear rcpt
C[C@]1(Cn2cnc3ccc(cc23)C#N)CCC[C@@]4(CN(C(=O)O4)c5c(F)cccc5F)C1	P11473	VDR	6.7323	Transc Factor	Nuclear rcpt
C[C@]1(Cn2cnc3ccc(cc23)C#N)CCC[C@@]4(CN(C(=O)O4)c5ccccc5C(F)(F)F)C1	P11473	VDR	7.5020	Transc Factor	Nuclear rcpt
CC(C)COC(=O)Nc1ccc(C)c(Nc2oc(cn2)c3ccncc3)c1	P11473	VDR	7.6104	Transc Factor	Nuclear rcpt
COc1cccc(c1)N2C[C@@]3(CCC[C@](C)(Cn4cnc5ccc(cc45)C#N)C3)OC2=O	P11473	VDR	6.0239	Transc Factor	Nuclear rcpt
Clc1cc(cc2c1ncn2C[C@H]3CCC[C@]4(C3)CN(Cc5ccccc5)C(=O)O4)C#N	P11473	VDR	6.6766	Transc Factor	Nuclear rcpt
CC12CCC(C1)C(C)(C)C2NC(=O)Nc3nn(Cc4ccccc4)c5CCCCc35	P11473	VDR	6.6906	Transc Factor	Nuclear rcpt
CN(C)c1cccc(NC(=O)c2ccc(C)c(Nc3oc(cn3)c4ccncc4)c2)c1	P11473	VDR	6.3075	Transc Factor	Nuclear rcpt
Cc1ccc(cc1)N2C[C@@]3(CCC[C@H](Cn4cnc5cc(F)c(cc45)C#N)C3)OC2=O	P11473	VDR	6.8457	Transc Factor	Nuclear rcpt
CCOc1cccc(c1)N2C[C@@]3(CCC[C@](C)(Cn4cnc5c(C)cc(cc45)C#N)C3)OC2=O	P11473	VDR	5.8334	Transc Factor	Nuclear rcpt
COc1cccc(CN2C[C@@]3(CCC[C@H](Cn4cnc5ccc(cc45)C#N)C3)OC2=O)c1	P11473	VDR	6.2474	Transc Factor	Nuclear rcpt
Fc1ccc(cn1)c2cccc(CN3C[C@@]4(CCC[C@H](Cn5cnc6ccc(cc56)C#N)C4)OC3=O)c2	P11473	VDR	6.5427	Transc Factor	Nuclear rcpt
Cn1cc(cn1)c2cccc(CN3C[C@@]4(CCC[C@H](Cn5cnc6ccc(cc56)C#N)C4)OC3=O)c2	P11473	VDR	6.8166	Transc Factor	Nuclear rcpt
O=C1O[C@]2(CCC[C@H](Cn3cnc4ccc(cc34)C#N)C2)CN1c5cccc(OCc6ccccc6)c5	P11473	VDR	6.0656	Transc Factor	Nuclear rcpt
O=C1O[C@]2(CCC[C@H](Cn3cnc4ccc(cc34)C#N)C2)CN1c5ccc6OCCOc6c5	P11473	VDR	6.4868	Transc Factor	Nuclear rcpt
COc1ccc(C)c(c1)N2C[C@@]3(CCC[C@H](Cn4cnc5ccc(cc45)C#N)C3)OC2=O	P11473	VDR	7.0830	Transc Factor	Nuclear rcpt
COc1cccc(c1)c2cccc(CN3C[C@@]4(CCC[C@H](Cn5cnc6ccc(cc56)C#N)C4)OC3=O)c2	P11473	VDR	5.5690	Transc Factor	Nuclear rcpt
Cc1ccc(NC(=S)NCc2ccccc2)cc1Nc3oc(cn3)c4ccncc4	P11473	VDR	6.9749	Transc Factor	Nuclear rcpt
O=C(COc1ccc2CCCc2c1)N(Cc3cccs3)c4cc[nH]n4	P11473	VDR	5.7061	Transc Factor	Nuclear rcpt
O=C1O[C@]2(CCC[C@H](Cn3cnc4ccc(cc34)C#N)C2)CN1Cc5cccc(Oc6ccccc6)c5	P11473	VDR	5.9325	Transc Factor	Nuclear rcpt
O=C1O[C@]2(CCC[C@H](Cn3cnc4ccc(cc34)C#N)C2)CN1Cc5cccc(c5)c6cncnc6	P11473	VDR	7.5512	Transc Factor	Nuclear rcpt
O=C1O[C@]2(CCC[C@H](Cn3cnc4ccc(cc34)C#N)C2)CN1c5ccc(CC#N)cc5	P11473	VDR	7.0811	Transc Factor	Nuclear rcpt
Cc1ccc(N2C[C@@]3(CCC[C@](CO)(Cn4cnc5ccc(cc45)C#N)C3)OC2=O)c(Cl)c1	P11473	VDR	6.9841	Transc Factor	Nuclear rcpt
COc1ccc(NC(=O)Cc2ccc(F)cc2)cc1Nc3oc(cn3)c4ccncc4	P11473	VDR	5.9411	Transc Factor	Nuclear rcpt
C[C@]1(Cn2cnc3ccc(cc23)C#N)CCC[C@@]4(CN(C(=O)O4)c5ccccc5F)C1	P11473	VDR	6.6948	Transc Factor	Nuclear rcpt
Brc1cccc(CN2C[C@@]3(CCC[C@H](Cn4cnc5ccc(cc45)C#N)C3)OC2=O)c1	P11473	VDR	6.7534	Transc Factor	Nuclear rcpt
C[C@]1(Cn2cnc3ccc(cc23)C#N)CCC[C@@]4(CN(C(=O)O4)c5ccccc5O)C1	P11473	VDR	6.4569	Transc Factor	Nuclear rcpt
CC(C)(CN1C[C@@]2(CCC[C@H](Cn3cnc4ccc(cc34)C#N)C2)OC1=O)Oc5ccccc5	P11473	VDR	6.2564	Transc Factor	Nuclear rcpt
CC(C)(CN1C[C@@]2(CCC[C@H](Cn3cnc4ccc(cc34)C#N)C2)OC1=O)c5ccccc5	P11473	VDR	6.5058	Transc Factor	Nuclear rcpt
C[C@]1(Cn2cnc3ccc(cc23)C#N)CCC[C@@]4(CN(C(=O)O4)c5cc(F)ccc5F)C1	P11473	VDR	6.7028	Transc Factor	Nuclear rcpt
Fc1cc2ncn(C[C@H]3CCC[C@]4(C3)CN(Cc5ccccc5)C(=O)O4)c2cc1C#N	P11473	VDR	6.4870	Transc Factor	Nuclear rcpt
COc1ccc(F)cc1N2C[C@@]3(CCC[C@](C)(Cn4cnc5ccc(cc45)C#N)C3)OC2=O	P11473	VDR	6.2985	Transc Factor	Nuclear rcpt
CC(C)(COc1ccc(Cl)cc1)CN2C[C@@]3(CCC[C@H](Cn4cnc5ccc(cc45)C#N)C3)OC2=O	P11473	VDR	6.2381	Transc Factor	Nuclear rcpt
CC1(C)Cc2cccc(CN3C[C@@]4(CCC[C@H](Cn5cnc6ccc(cc56)C#N)C4)OC3=O)c2O1	P11473	VDR	6.6964	Transc Factor	Nuclear rcpt
Cc1ccc(NC(=O)c2ccc3cc[nH]c3c2)cc1Nc4oc(cn4)c5ccncc5	P11473	VDR	6.4158	Transc Factor	Nuclear rcpt
Cc1oncc1C(=O)Nc2ccc(C)c(Nc3oc(cn3)c4ccncc4)c2	P11473	VDR	6.5323	Transc Factor	Nuclear rcpt
CN1CCC(CC1)c2ccc(Nc3nc(N)n(n3)c4ccccn4)cc2	P19099	CYP11B2	7.6986	Enzyme	CYPs
C[C@]1(Cn2cnc3ccc(cc23)C#N)CCC[C@@]4(CN(Cc5cccc(c5)c6ccccc6)C(=O)O4)C1	P19099	CYP11B2	7.3495	Enzyme	CYPs
FC(F)(F)c1cccc(CN2C[C@@]3(CCC[C@H](Cn4cnc5ccc(cc45)C#N)C3)OC2=O)c1	P19099	CYP11B2	7.7706	Enzyme	CYPs
Fc1ccccc1CN2C[C@@]3(CCC[C@H](Cn4cnc5ccc(cc45)C#N)C3)OC2=O	P19099	CYP11B2	7.8535	Enzyme	CYPs
CCOc1cccc(c1)N2C[C@@]3(CCC[C@H](Cn4cnc5ccc(cc45)C#N)C3)OC2=O	P19099	CYP11B2	8.0371	Enzyme	CYPs
O=C1O[C@]2(CCC[C@H](Cn3cnc4ccc(cc34)C#N)C2)CN1c5cccc6CCCCc56	P19099	CYP11B2	7.8945	Enzyme	CYPs
O=C1O[C@]2(CCC[C@H](Cn3cnc4ccc(cc34)C#N)C2)CN1Cc5cccc6ccccc56	P19099	CYP11B2	7.8928	Enzyme	CYPs
Clc1cccc(CN2C[C@@]3(CCC[C@H](Cn4cnc5ccc(cc45)C#N)C3)OC2=O)c1Cl	P19099	CYP11B2	7.8145	Enzyme	CYPs
COc1ccc(NC(=O)c2cccc(c2)C(F)(F)F)cc1Nc3oc(cn3)c4cccnc4	P19099	CYP11B2	8.1674	Enzyme	CYPs
FC(F)(F)c1cccc(c1)C(=O)Nc2ccc(Cl)c(Nc3oc(cn3)c4cccnc4)c2	P19099	CYP11B2	7.5150	Enzyme	CYPs
CCOC(=O)c1ccc(F)c(c1)N2C[C@@]3(CCC[C@](C)(Cn4cnc5ccc(cc45)C#N)C3)OC2=O	P19099	CYP11B2	7.7912	Enzyme	CYPs
Clc1cccc(Cl)c1N2C[C@@]3(CCC[C@H](Cn4cnc5ccc(cc45)C#N)C3)OC2=O	P19099	CYP11B2	8.1105	Enzyme	CYPs
O=C1O[C@]2(CCC[C@H](Cn3cnc4ccc(cc34)C#N)C2)CN1c5ccc(Cn6cccn6)cc5	P19099	CYP11B2	8.2958	Enzyme	CYPs
Cc1ccc(NC(=O)c2cccc(c2)C(F)(F)F)cc1Nc3occ(n3)c4cccnc4	P19099	CYP11B2	7.6591	Enzyme	CYPs
O=C1O[C@]2(CCC[C@H](Cn3cnc4ccc(cc34)C#N)C2)CN1Cc5cccc(c5)c6ccccc6	P19099	CYP11B2	7.6203	Enzyme	CYPs
CC1(CN2C[C@@]3(CCC[C@H](Cn4cnc5ccc(cc45)C#N)C3)OC2=O)CCN(C1)c6ccccc6	P19099	CYP11B2	7.1270	Enzyme	CYPs
CCOc1cccc(c1)N2C[C@@]3(CCC[C@](CO)(Cn4cnc5ccc(cc45)C#N)C3)OC2=O	P19099	CYP11B2	7.4666	Enzyme	CYPs
Cc1[nH]c(\C=C\2/C(=O)Nc3ccc(Cl)cc23)c(C)c1CCC(=O)O	P19099	CYP11B2	8.6203	Enzyme	CYPs
O=C1O[C@]2(CCC[C@H](Cn3cnc4ccc(cc34)C#N)C2)CN1[C@H]5CCc6ccccc56	P19099	CYP11B2	7.7230	Enzyme	CYPs
NC(=O)c1cccc(CNc2ccc(CCC(=O)O)cc2)c1	P19099	CYP11B2	8.1354	Enzyme	CYPs
CCOc1cc(ccc1C)N2C[C@@]3(CCC[C@H](Cn4cnc5ccc(cc45)C#N)C3)OC2=O	P19099	CYP11B2	7.8624	Enzyme	CYPs
C[C@]1(Cn2cnc3ccc(cc23)C#N)CCC[C@@]4(CN(C(=O)O4)c5ccc(CC#N)cc5)C1	P19099	CYP11B2	8.4708	Enzyme	CYPs
COc1ccc(NC(=O)Cc2ccc(cc2)C(F)(F)F)cc1Nc3oc(cn3)c4ccncc4	P19099	CYP11B2	8.3324	Enzyme	CYPs
Clc1ccc(Cl)c(c1)N2C[C@@]3(CCC[C@H](Cn4cnc5ccc(cc45)C#N)C3)OC2=O	P19099	CYP11B2	8.0154	Enzyme	CYPs
COc1ccccc1CN2C[C@@]3(CCC[C@H](Cn4cnc5ccc(cc45)C#N)C3)OC2=O	P19099	CYP11B2	8.1941	Enzyme	CYPs
FC(F)(F)Oc1ccc(cc1)N2C[C@@]3(CCC[C@H](Cn4cnc5ccc(cc45)C#N)C3)OC2=O	P19099	CYP11B2	8.0506	Enzyme	CYPs
O=C1O[C@]2(CCC[C@H](Cn3cnc4ccc(cc34)C#N)C2)CN1Cc5cccc(c5)c6ccccn6	P19099	CYP11B2	8.1773	Enzyme	CYPs
O=C1O[C@]2(CCC[C@H](Cn3cnc4ccc(cc34)C#N)C2)CN1Cc5ccccc5	P19099	CYP11B2	7.9645	Enzyme	CYPs
CCOc1ccccc1CN2C[C@@]3(CCC[C@H](Cn4cnc5ccc(cc45)C#N)C3)OC2=O	P19099	CYP11B2	8.1969	Enzyme	CYPs
C[C@]1(Cn2cnc3ccc(cc23)C#N)CCC[C@@]4(CN(Cc5ccccc5F)C(=O)O4)C1	P19099	CYP11B2	7.7042	Enzyme	CYPs
COc1cc(OC)cc(c1)C(=O)Nc2ccc(C)c(Nc3oc(cn3)c4ccncc4)c2	P19099	CYP11B2	8.5459	Enzyme	CYPs
COc1ccc(CN2C[C@@]3(CCC[C@](CO)(Cn4cnc5ccc(cc45)C#N)C3)OC2=O)cc1	P19099	CYP11B2	7.9692	Enzyme	CYPs
Cc1onc(COc2cccc(c2)N3C[C@@]4(CCC[C@H](Cn5cnc6ccc(cc56)C#N)C4)OC3=O)c1	P19099	CYP11B2	8.0722	Enzyme	CYPs
CCOc1cccc(c1)N2C[C@@]3(CCC[C@](C)(Cn4cnc5ccc(cc45)C#N)C3)OC2=O	P19099	CYP11B2	7.8633	Enzyme	CYPs
COc1cccc(c1)N2C[C@@]3(CCC[C@H](Cn4cnc5cc(F)c(cc45)C#N)C3)OC2=O	P19099	CYP11B2	8.0647	Enzyme	CYPs
C[C@]1(Cn2cnc3ccc(cc23)C#N)CCC[C@@]4(CN(Cc5ccccc5)C(=O)O4)C1	P19099	CYP11B2	7.9142	Enzyme	CYPs
Cc1ccc(N2C[C@@]3(CCC[C@H](Cn4cnc5ccc(cc45)C#N)C3)OC2=O)c(Cl)c1	P19099	CYP11B2	8.0447	Enzyme	CYPs
COc1ccc(Cl)c(c1)N2C[C@@]3(CCC[C@H](Cn4cnc5ccc(cc45)C#N)C3)OC2=O	P19099	CYP11B2	8.1017	Enzyme	CYPs
Cc1cc(Cl)ccc1N2C[C@@]3(CCC[C@](C)(Cn4cnc5ccc(cc45)C#N)C3)OC2=O	P19099	CYP11B2	8.2763	Enzyme	CYPs
Cc1ccc(NC(=S)Nc2ccc(cc2)C#N)cc1Nc3oc(cn3)c4ccncc4	P19099	CYP11B2	7.7491	Enzyme	CYPs
COc1ccc(CN2C[C@@]3(CCC[C@](COCc4ccccc4)(Cn5cnc6ccc(cc56)C#N)C3)OC2=O)cc1	P19099	CYP11B2	7.7900	Enzyme	CYPs
COc1ccccc1N2C[C@@]3(CCC[C@](C)(Cn4cnc5ccc(cc45)C#N)C3)OC2=O	P19099	CYP11B2	8.2400	Enzyme	CYPs
Cc1cccc(CC(=O)Nc2ccc(C)c(Nc3oc(cn3)c4ccncc4)c2)c1	P19099	CYP11B2	7.8533	Enzyme	CYPs
O=C1O[C@]2(CCC[C@H](Cn3cnc4ccc(cc34)C#N)C2)CN1Cc5cccc(c5)c6ccc(cc6)C#N	P19099	CYP11B2	7.5983	Enzyme	CYPs
COc1ccc(C)c(c1)N2C[C@@]3(CCC[C@](C)(Cn4cnc5ccc(cc45)C#N)C3)OC2=O	P19099	CYP11B2	8.2549	Enzyme	CYPs
Clc1ccc(cc1)c2cccc(CN3C[C@@]4(CCC[C@H](Cn5cnc6ccc(cc56)C#N)C4)OC3=O)c2	P19099	CYP11B2	7.6415	Enzyme	CYPs
Cc1ccc(cc1Nc2oc(cn2)c3ccncc3)C(=O)NCc4ccccc4	P19099	CYP11B2	7.9580	Enzyme	CYPs
Clc1cccc(c1)c2cccc(CN3C[C@@]4(CCC[C@H](Cn5cnc6ccc(cc56)C#N)C4)OC3=O)c2	P19099	CYP11B2	7.9875	Enzyme	CYPs
C[C@]1(Cn2cnc3ccc(cc23)C#N)CCC[C@@]4(CN(C(=O)O4)c5cccc(Cl)c5)C1	P19099	CYP11B2	7.6693	Enzyme	CYPs
COc1ccc(CN2C[C@@]3(CCC[C@](CC#N)(Cn4cnc5ccc(cc45)C#N)C3)OC2=O)cc1	P19099	CYP11B2	8.2589	Enzyme	CYPs
C[C@]1(Cn2cnc3ccc(cc23)C#N)CCC[C@@]4(CN(C(=O)O4)c5c(F)cccc5F)C1	P19099	CYP11B2	8.0416	Enzyme	CYPs
C[C@]1(Cn2cnc3ccc(cc23)C#N)CCC[C@@]4(CN(C(=O)O4)c5ccccc5C(F)(F)F)C1	P19099	CYP11B2	8.2972	Enzyme	CYPs
CC(C)COC(=O)Nc1ccc(C)c(Nc2oc(cn2)c3ccncc3)c1	P19099	CYP11B2	7.9357	Enzyme	CYPs
COc1cccc(c1)N2C[C@@]3(CCC[C@](C)(Cn4cnc5ccc(cc45)C#N)C3)OC2=O	P19099	CYP11B2	8.0388	Enzyme	CYPs
Clc1cc(cc2c1ncn2C[C@H]3CCC[C@]4(C3)CN(Cc5ccccc5)C(=O)O4)C#N	P19099	CYP11B2	8.1728	Enzyme	CYPs
CC12CCC(C1)C(C)(C)C2NC(=O)Nc3nn(Cc4ccccc4)c5CCCCc35	P19099	CYP11B2	7.8576	Enzyme	CYPs
CN(C)c1cccc(NC(=O)c2ccc(C)c(Nc3oc(cn3)c4ccncc4)c2)c1	P19099	CYP11B2	7.9487	Enzyme	CYPs
Cc1ccc(cc1)N2C[C@@]3(CCC[C@H](Cn4cnc5cc(F)c(cc45)C#N)C3)OC2=O	P19099	CYP11B2	8.2727	Enzyme	CYPs
CCOc1cccc(c1)N2C[C@@]3(CCC[C@](C)(Cn4cnc5c(C)cc(cc45)C#N)C3)OC2=O	P19099	CYP11B2	7.5943	Enzyme	CYPs
COc1cccc(CN2C[C@@]3(CCC[C@H](Cn4cnc5ccc(cc45)C#N)C3)OC2=O)c1	P19099	CYP11B2	8.4039	Enzyme	CYPs
Fc1ccc(cn1)c2cccc(CN3C[C@@]4(CCC[C@H](Cn5cnc6ccc(cc56)C#N)C4)OC3=O)c2	P19099	CYP11B2	8.1274	Enzyme	CYPs
Cn1cc(cn1)c2cccc(CN3C[C@@]4(CCC[C@H](Cn5cnc6ccc(cc56)C#N)C4)OC3=O)c2	P19099	CYP11B2	8.4098	Enzyme	CYPs
O=C1O[C@]2(CCC[C@H](Cn3cnc4ccc(cc34)C#N)C2)CN1c5cccc(OCc6ccccc6)c5	P19099	CYP11B2	7.9919	Enzyme	CYPs
O=C1O[C@]2(CCC[C@H](Cn3cnc4ccc(cc34)C#N)C2)CN1c5ccc6OCCOc6c5	P19099	CYP11B2	7.5534	Enzyme	CYPs
COc1ccc(C)c(c1)N2C[C@@]3(CCC[C@H](Cn4cnc5ccc(cc45)C#N)C3)OC2=O	P19099	CYP11B2	7.7044	Enzyme	CYPs
COc1cccc(c1)c2cccc(CN3C[C@@]4(CCC[C@H](Cn5cnc6ccc(cc56)C#N)C4)OC3=O)c2	P19099	CYP11B2	8.0537	Enzyme	CYPs
Cc1ccc(NC(=S)NCc2ccccc2)cc1Nc3oc(cn3)c4ccncc4	P19099	CYP11B2	7.2964	Enzyme	CYPs
O=C(COc1ccc2CCCc2c1)N(Cc3cccs3)c4cc[nH]n4	P19099	CYP11B2	8.1974	Enzyme	CYPs
O=C1O[C@]2(CCC[C@H](Cn3cnc4ccc(cc34)C#N)C2)CN1Cc5cccc(Oc6ccccc6)c5	P19099	CYP11B2	8.2217	Enzyme	CYPs
O=C1O[C@]2(CCC[C@H](Cn3cnc4ccc(cc34)C#N)C2)CN1Cc5cccc(c5)c6cncnc6	P19099	CYP11B2	7.9646	Enzyme	CYPs
O=C1O[C@]2(CCC[C@H](Cn3cnc4ccc(cc34)C#N)C2)CN1c5ccc(CC#N)cc5	P19099	CYP11B2	8.4724	Enzyme	CYPs
Cc1ccc(N2C[C@@]3(CCC[C@](CO)(Cn4cnc5ccc(cc45)C#N)C3)OC2=O)c(Cl)c1	P19099	CYP11B2	8.1237	Enzyme	CYPs
COc1ccc(NC(=O)Cc2ccc(F)cc2)cc1Nc3oc(cn3)c4ccncc4	P19099	CYP11B2	8.2963	Enzyme	CYPs
C[C@]1(Cn2cnc3ccc(cc23)C#N)CCC[C@@]4(CN(C(=O)O4)c5ccccc5F)C1	P19099	CYP11B2	7.7754	Enzyme	CYPs
Brc1cccc(CN2C[C@@]3(CCC[C@H](Cn4cnc5ccc(cc45)C#N)C3)OC2=O)c1	P19099	CYP11B2	8.1634	Enzyme	CYPs
C[C@]1(Cn2cnc3ccc(cc23)C#N)CCC[C@@]4(CN(C(=O)O4)c5ccccc5O)C1	P19099	CYP11B2	8.1596	Enzyme	CYPs
CC(C)(CN1C[C@@]2(CCC[C@H](Cn3cnc4ccc(cc34)C#N)C2)OC1=O)Oc5ccccc5	P19099	CYP11B2	7.8630	Enzyme	CYPs
CC(C)(CN1C[C@@]2(CCC[C@H](Cn3cnc4ccc(cc34)C#N)C2)OC1=O)c5ccccc5	P19099	CYP11B2	7.8592	Enzyme	CYPs
C[C@]1(Cn2cnc3ccc(cc23)C#N)CCC[C@@]4(CN(C(=O)O4)c5cc(F)ccc5F)C1	P19099	CYP11B2	8.1124	Enzyme	CYPs
Fc1cc2ncn(C[C@H]3CCC[C@]4(C3)CN(Cc5ccccc5)C(=O)O4)c2cc1C#N	P19099	CYP11B2	8.7189	Enzyme	CYPs
COc1ccc(F)cc1N2C[C@@]3(CCC[C@](C)(Cn4cnc5ccc(cc45)C#N)C3)OC2=O	P19099	CYP11B2	8.0057	Enzyme	CYPs
CC(C)(COc1ccc(Cl)cc1)CN2C[C@@]3(CCC[C@H](Cn4cnc5ccc(cc45)C#N)C3)OC2=O	P19099	CYP11B2	8.1139	Enzyme	CYPs
CC1(C)Cc2cccc(CN3C[C@@]4(CCC[C@H](Cn5cnc6ccc(cc56)C#N)C4)OC3=O)c2O1	P19099	CYP11B2	8.0916	Enzyme	CYPs
Cc1ccc(NC(=O)c2ccc3cc[nH]c3c2)cc1Nc4oc(cn4)c5ccncc5	P19099	CYP11B2	8.9239	Enzyme	CYPs
Cc1oncc1C(=O)Nc2ccc(C)c(Nc3oc(cn3)c4ccncc4)c2	P19099	CYP11B2	7.8101	Enzyme	CYPs
CN1CCC(CC1)c2ccc(Nc3nc(N)n(n3)c4ccccn4)cc2	P32245	MC4R	6.6799	Membrane rcpt	GPCR family A
C[C@]1(Cn2cnc3ccc(cc23)C#N)CCC[C@@]4(CN(Cc5cccc(c5)c6ccccc6)C(=O)O4)C1	P32245	MC4R	6.7947	Membrane rcpt	GPCR family A
FC(F)(F)c1cccc(CN2C[C@@]3(CCC[C@H](Cn4cnc5ccc(cc45)C#N)C3)OC2=O)c1	P32245	MC4R	6.4580	Membrane rcpt	GPCR family A
Fc1ccccc1CN2C[C@@]3(CCC[C@H](Cn4cnc5ccc(cc45)C#N)C3)OC2=O	P32245	MC4R	6.8689	Membrane rcpt	GPCR family A
CCOc1cccc(c1)N2C[C@@]3(CCC[C@H](Cn4cnc5ccc(cc45)C#N)C3)OC2=O	P32245	MC4R	6.2810	Membrane rcpt	GPCR family A
O=C1O[C@]2(CCC[C@H](Cn3cnc4ccc(cc34)C#N)C2)CN1c5cccc6CCCCc56	P32245	MC4R	7.2509	Membrane rcpt	GPCR family A
O=C1O[C@]2(CCC[C@H](Cn3cnc4ccc(cc34)C#N)C2)CN1Cc5cccc6ccccc56	P32245	MC4R	7.1048	Membrane rcpt	GPCR family A
Clc1cccc(CN2C[C@@]3(CCC[C@H](Cn4cnc5ccc(cc45)C#N)C3)OC2=O)c1Cl	P32245	MC4R	6.8346	Membrane rcpt	GPCR family A
COc1ccc(NC(=O)c2cccc(c2)C(F)(F)F)cc1Nc3oc(cn3)c4cccnc4	P32245	MC4R	5.5821	Membrane rcpt	GPCR family A
FC(F)(F)c1cccc(c1)C(=O)Nc2ccc(Cl)c(Nc3oc(cn3)c4cccnc4)c2	P32245	MC4R	5.5961	Membrane rcpt	GPCR family A
CCOC(=O)c1ccc(F)c(c1)N2C[C@@]3(CCC[C@](C)(Cn4cnc5ccc(cc45)C#N)C3)OC2=O	P32245	MC4R	6.8239	Membrane rcpt	GPCR family A
Clc1cccc(Cl)c1N2C[C@@]3(CCC[C@H](Cn4cnc5ccc(cc45)C#N)C3)OC2=O	P32245	MC4R	7.0311	Membrane rcpt	GPCR family A
O=C1O[C@]2(CCC[C@H](Cn3cnc4ccc(cc34)C#N)C2)CN1c5ccc(Cn6cccn6)cc5	P32245	MC4R	6.9351	Membrane rcpt	GPCR family A
Cc1ccc(NC(=O)c2cccc(c2)C(F)(F)F)cc1Nc3occ(n3)c4cccnc4	P32245	MC4R	5.5755	Membrane rcpt	GPCR family A
O=C1O[C@]2(CCC[C@H](Cn3cnc4ccc(cc34)C#N)C2)CN1Cc5cccc(c5)c6ccccc6	P32245	MC4R	7.3170	Membrane rcpt	GPCR family A
CC1(CN2C[C@@]3(CCC[C@H](Cn4cnc5ccc(cc45)C#N)C3)OC2=O)CCN(C1)c6ccccc6	P32245	MC4R	6.9347	Membrane rcpt	GPCR family A
CCOc1cccc(c1)N2C[C@@]3(CCC[C@](CO)(Cn4cnc5ccc(cc45)C#N)C3)OC2=O	P32245	MC4R	5.5565	Membrane rcpt	GPCR family A
Cc1[nH]c(\C=C\2/C(=O)Nc3ccc(Cl)cc23)c(C)c1CCC(=O)O	P32245	MC4R	5.8786	Membrane rcpt	GPCR family A
O=C1O[C@]2(CCC[C@H](Cn3cnc4ccc(cc34)C#N)C2)CN1[C@H]5CCc6ccccc56	P32245	MC4R	6.5178	Membrane rcpt	GPCR family A
NC(=O)c1cccc(CNc2ccc(CCC(=O)O)cc2)c1	P32245	MC4R	5.0566	Membrane rcpt	GPCR family A
CCOc1cc(ccc1C)N2C[C@@]3(CCC[C@H](Cn4cnc5ccc(cc45)C#N)C3)OC2=O	P32245	MC4R	6.4282	Membrane rcpt	GPCR family A
C[C@]1(Cn2cnc3ccc(cc23)C#N)CCC[C@@]4(CN(C(=O)O4)c5ccc(CC#N)cc5)C1	P32245	MC4R	6.8592	Membrane rcpt	GPCR family A
COc1ccc(NC(=O)Cc2ccc(cc2)C(F)(F)F)cc1Nc3oc(cn3)c4ccncc4	P32245	MC4R	5.4809	Membrane rcpt	GPCR family A
Clc1ccc(Cl)c(c1)N2C[C@@]3(CCC[C@H](Cn4cnc5ccc(cc45)C#N)C3)OC2=O	P32245	MC4R	6.9681	Membrane rcpt	GPCR family A
COc1ccccc1CN2C[C@@]3(CCC[C@H](Cn4cnc5ccc(cc45)C#N)C3)OC2=O	P32245	MC4R	6.6176	Membrane rcpt	GPCR family A
FC(F)(F)Oc1ccc(cc1)N2C[C@@]3(CCC[C@H](Cn4cnc5ccc(cc45)C#N)C3)OC2=O	P32245	MC4R	6.5767	Membrane rcpt	GPCR family A
O=C1O[C@]2(CCC[C@H](Cn3cnc4ccc(cc34)C#N)C2)CN1Cc5cccc(c5)c6ccccn6	P32245	MC4R	7.3214	Membrane rcpt	GPCR family A
O=C1O[C@]2(CCC[C@H](Cn3cnc4ccc(cc34)C#N)C2)CN1Cc5ccccc5	P32245	MC4R	6.9467	Membrane rcpt	GPCR family A
CCOc1ccccc1CN2C[C@@]3(CCC[C@H](Cn4cnc5ccc(cc45)C#N)C3)OC2=O	P32245	MC4R	6.6321	Membrane rcpt	GPCR family A
C[C@]1(Cn2cnc3ccc(cc23)C#N)CCC[C@@]4(CN(Cc5ccccc5F)C(=O)O4)C1	P32245	MC4R	6.6277	Membrane rcpt	GPCR family A
COc1cc(OC)cc(c1)C(=O)Nc2ccc(C)c(Nc3oc(cn3)c4ccncc4)c2	P32245	MC4R	5.1453	Membrane rcpt	GPCR family A
COc1ccc(CN2C[C@@]3(CCC[C@](CO)(Cn4cnc5ccc(cc45)C#N)C3)OC2=O)cc1	P32245	MC4R	6.0763	Membrane rcpt	GPCR family A
Cc1onc(COc2cccc(c2)N3C[C@@]4(CCC[C@H](Cn5cnc6ccc(cc56)C#N)C4)OC3=O)c1	P32245	MC4R	6.5258	Membrane rcpt	GPCR family A
CCOc1cccc(c1)N2C[C@@]3(CCC[C@](C)(Cn4cnc5ccc(cc45)C#N)C3)OC2=O	P32245	MC4R	6.0740	Membrane rcpt	GPCR family A
COc1cccc(c1)N2C[C@@]3(CCC[C@H](Cn4cnc5cc(F)c(cc45)C#N)C3)OC2=O	P32245	MC4R	5.3105	Membrane rcpt	GPCR family A
C[C@]1(Cn2cnc3ccc(cc23)C#N)CCC[C@@]4(CN(Cc5ccccc5)C(=O)O4)C1	P32245	MC4R	6.4589	Membrane rcpt	GPCR family A
Cc1ccc(N2C[C@@]3(CCC[C@H](Cn4cnc5ccc(cc45)C#N)C3)OC2=O)c(Cl)c1	P32245	MC4R	7.3403	Membrane rcpt	GPCR family A
COc1ccc(Cl)c(c1)N2C[C@@]3(CCC[C@H](Cn4cnc5ccc(cc45)C#N)C3)OC2=O	P32245	MC4R	6.5485	Membrane rcpt	GPCR family A
Cc1cc(Cl)ccc1N2C[C@@]3(CCC[C@](C)(Cn4cnc5ccc(cc45)C#N)C3)OC2=O	P32245	MC4R	6.9128	Membrane rcpt	GPCR family A
Cc1ccc(NC(=S)Nc2ccc(cc2)C#N)cc1Nc3oc(cn3)c4ccncc4	P32245	MC4R	5.7202	Membrane rcpt	GPCR family A
COc1ccc(CN2C[C@@]3(CCC[C@](COCc4ccccc4)(Cn5cnc6ccc(cc56)C#N)C3)OC2=O)cc1	P32245	MC4R	6.1117	Membrane rcpt	GPCR family A
COc1ccccc1N2C[C@@]3(CCC[C@](C)(Cn4cnc5ccc(cc45)C#N)C3)OC2=O	P32245	MC4R	5.9811	Membrane rcpt	GPCR family A
Cc1cccc(CC(=O)Nc2ccc(C)c(Nc3oc(cn3)c4ccncc4)c2)c1	P32245	MC4R	5.4642	Membrane rcpt	GPCR family A
O=C1O[C@]2(CCC[C@H](Cn3cnc4ccc(cc34)C#N)C2)CN1Cc5cccc(c5)c6ccc(cc6)C#N	P32245	MC4R	7.2275	Membrane rcpt	GPCR family A
COc1ccc(C)c(c1)N2C[C@@]3(CCC[C@](C)(Cn4cnc5ccc(cc45)C#N)C3)OC2=O	P32245	MC4R	6.6222	Membrane rcpt	GPCR family A
Clc1ccc(cc1)c2cccc(CN3C[C@@]4(CCC[C@H](Cn5cnc6ccc(cc56)C#N)C4)OC3=O)c2	P32245	MC4R	7.1914	Membrane rcpt	GPCR family A
Cc1ccc(cc1Nc2oc(cn2)c3ccncc3)C(=O)NCc4ccccc4	P32245	MC4R	5.0449	Membrane rcpt	GPCR family A
Clc1cccc(c1)c2cccc(CN3C[C@@]4(CCC[C@H](Cn5cnc6ccc(cc56)C#N)C4)OC3=O)c2	P32245	MC4R	6.9171	Membrane rcpt	GPCR family A
C[C@]1(Cn2cnc3ccc(cc23)C#N)CCC[C@@]4(CN(C(=O)O4)c5cccc(Cl)c5)C1	P32245	MC4R	6.5954	Membrane rcpt	GPCR family A
COc1ccc(CN2C[C@@]3(CCC[C@](CC#N)(Cn4cnc5ccc(cc45)C#N)C3)OC2=O)cc1	P32245	MC4R	6.3152	Membrane rcpt	GPCR family A
C[C@]1(Cn2cnc3ccc(cc23)C#N)CCC[C@@]4(CN(C(=O)O4)c5c(F)cccc5F)C1	P32245	MC4R	6.6986	Membrane rcpt	GPCR family A
C[C@]1(Cn2cnc3ccc(cc23)C#N)CCC[C@@]4(CN(C(=O)O4)c5ccccc5C(F)(F)F)C1	P32245	MC4R	6.7213	Membrane rcpt	GPCR family A
CC(C)COC(=O)Nc1ccc(C)c(Nc2oc(cn2)c3ccncc3)c1	P32245	MC4R	5.9425	Membrane rcpt	GPCR family A
COc1cccc(c1)N2C[C@@]3(CCC[C@](C)(Cn4cnc5ccc(cc45)C#N)C3)OC2=O	P32245	MC4R	6.1252	Membrane rcpt	GPCR family A
Clc1cc(cc2c1ncn2C[C@H]3CCC[C@]4(C3)CN(Cc5ccccc5)C(=O)O4)C#N	P32245	MC4R	6.9101	Membrane rcpt	GPCR family A
CC12CCC(C1)C(C)(C)C2NC(=O)Nc3nn(Cc4ccccc4)c5CCCCc35	P32245	MC4R	6.1184	Membrane rcpt	GPCR family A
CN(C)c1cccc(NC(=O)c2ccc(C)c(Nc3oc(cn3)c4ccncc4)c2)c1	P32245	MC4R	4.8359	Membrane rcpt	GPCR family A
Cc1ccc(cc1)N2C[C@@]3(CCC[C@H](Cn4cnc5cc(F)c(cc45)C#N)C3)OC2=O	P32245	MC4R	5.9178	Membrane rcpt	GPCR family A
CCOc1cccc(c1)N2C[C@@]3(CCC[C@](C)(Cn4cnc5c(C)cc(cc45)C#N)C3)OC2=O	P32245	MC4R	6.5079	Membrane rcpt	GPCR family A
COc1cccc(CN2C[C@@]3(CCC[C@H](Cn4cnc5ccc(cc45)C#N)C3)OC2=O)c1	P32245	MC4R	6.9101	Membrane rcpt	GPCR family A
Fc1ccc(cn1)c2cccc(CN3C[C@@]4(CCC[C@H](Cn5cnc6ccc(cc56)C#N)C4)OC3=O)c2	P32245	MC4R	7.0364	Membrane rcpt	GPCR family A
Cn1cc(cn1)c2cccc(CN3C[C@@]4(CCC[C@H](Cn5cnc6ccc(cc56)C#N)C4)OC3=O)c2	P32245	MC4R	7.4175	Membrane rcpt	GPCR family A
O=C1O[C@]2(CCC[C@H](Cn3cnc4ccc(cc34)C#N)C2)CN1c5cccc(OCc6ccccc6)c5	P32245	MC4R	6.2593	Membrane rcpt	GPCR family A
O=C1O[C@]2(CCC[C@H](Cn3cnc4ccc(cc34)C#N)C2)CN1c5ccc6OCCOc6c5	P32245	MC4R	6.4796	Membrane rcpt	GPCR family A
COc1ccc(C)c(c1)N2C[C@@]3(CCC[C@H](Cn4cnc5ccc(cc45)C#N)C3)OC2=O	P32245	MC4R	6.4770	Membrane rcpt	GPCR family A
COc1cccc(c1)c2cccc(CN3C[C@@]4(CCC[C@H](Cn5cnc6ccc(cc56)C#N)C4)OC3=O)c2	P32245	MC4R	6.9935	Membrane rcpt	GPCR family A
Cc1ccc(NC(=S)NCc2ccccc2)cc1Nc3oc(cn3)c4ccncc4	P32245	MC4R	5.1571	Membrane rcpt	GPCR family A
O=C(COc1ccc2CCCc2c1)N(Cc3cccs3)c4cc[nH]n4	P32245	MC4R	5.4180	Membrane rcpt	GPCR family A
O=C1O[C@]2(CCC[C@H](Cn3cnc4ccc(cc34)C#N)C2)CN1Cc5cccc(Oc6ccccc6)c5	P32245	MC4R	6.8275	Membrane rcpt	GPCR family A
O=C1O[C@]2(CCC[C@H](Cn3cnc4ccc(cc34)C#N)C2)CN1Cc5cccc(c5)c6cncnc6	P32245	MC4R	7.3100	Membrane rcpt	GPCR family A
O=C1O[C@]2(CCC[C@H](Cn3cnc4ccc(cc34)C#N)C2)CN1c5ccc(CC#N)cc5	P32245	MC4R	6.8633	Membrane rcpt	GPCR family A
Cc1ccc(N2C[C@@]3(CCC[C@](CO)(Cn4cnc5ccc(cc45)C#N)C3)OC2=O)c(Cl)c1	P32245	MC4R	6.5192	Membrane rcpt	GPCR family A
COc1ccc(NC(=O)Cc2ccc(F)cc2)cc1Nc3oc(cn3)c4ccncc4	P32245	MC4R	5.0716	Membrane rcpt	GPCR family A
C[C@]1(Cn2cnc3ccc(cc23)C#N)CCC[C@@]4(CN(C(=O)O4)c5ccccc5F)C1	P32245	MC4R	6.5186	Membrane rcpt	GPCR family A
Brc1cccc(CN2C[C@@]3(CCC[C@H](Cn4cnc5ccc(cc45)C#N)C3)OC2=O)c1	P32245	MC4R	7.2527	Membrane rcpt	GPCR family A
C[C@]1(Cn2cnc3ccc(cc23)C#N)CCC[C@@]4(CN(C(=O)O4)c5ccccc5O)C1	P32245	MC4R	6.4251	Membrane rcpt	GPCR family A
CC(C)(CN1C[C@@]2(CCC[C@H](Cn3cnc4ccc(cc34)C#N)C2)OC1=O)Oc5ccccc5	P32245	MC4R	6.5294	Membrane rcpt	GPCR family A
CC(C)(CN1C[C@@]2(CCC[C@H](Cn3cnc4ccc(cc34)C#N)C2)OC1=O)c5ccccc5	P32245	MC4R	6.4341	Membrane rcpt	GPCR family A
C[C@]1(Cn2cnc3ccc(cc23)C#N)CCC[C@@]4(CN(C(=O)O4)c5cc(F)ccc5F)C1	P32245	MC4R	6.5271	Membrane rcpt	GPCR family A
Fc1cc2ncn(C[C@H]3CCC[C@]4(C3)CN(Cc5ccccc5)C(=O)O4)c2cc1C#N	P32245	MC4R	5.8472	Membrane rcpt	GPCR family A
COc1ccc(F)cc1N2C[C@@]3(CCC[C@](C)(Cn4cnc5ccc(cc45)C#N)C3)OC2=O	P32245	MC4R	6.4590	Membrane rcpt	GPCR family A
CC(C)(COc1ccc(Cl)cc1)CN2C[C@@]3(CCC[C@H](Cn4cnc5ccc(cc45)C#N)C3)OC2=O	P32245	MC4R	7.0776	Membrane rcpt	GPCR family A
CC1(C)Cc2cccc(CN3C[C@@]4(CCC[C@H](Cn5cnc6ccc(cc56)C#N)C4)OC3=O)c2O1	P32245	MC4R	6.9046	Membrane rcpt	GPCR family A
Cc1ccc(NC(=O)c2ccc3cc[nH]c3c2)cc1Nc4oc(cn4)c5ccncc5	P32245	MC4R	5.4784	Membrane rcpt	GPCR family A
Cc1oncc1C(=O)Nc2ccc(C)c(Nc3oc(cn3)c4ccncc4)c2	P32245	MC4R	5.8611	Membrane rcpt	GPCR family A
CN1CCC(CC1)c2ccc(Nc3nc(N)n(n3)c4ccccn4)cc2	P13631	RARG	7.9394	Transc Factor	Nuclear rcpt
C[C@]1(Cn2cnc3ccc(cc23)C#N)CCC[C@@]4(CN(Cc5cccc(c5)c6ccccc6)C(=O)O4)C1	P13631	RARG	7.2376	Transc Factor	Nuclear rcpt
FC(F)(F)c1cccc(CN2C[C@@]3(CCC[C@H](Cn4cnc5ccc(cc45)C#N)C3)OC2=O)c1	P13631	RARG	6.6082	Transc Factor	Nuclear rcpt
Fc1ccccc1CN2C[C@@]3(CCC[C@H](Cn4cnc5ccc(cc45)C#N)C3)OC2=O	P13631	RARG	6.6157	Transc Factor	Nuclear rcpt
CCOc1cccc(c1)N2C[C@@]3(CCC[C@H](Cn4cnc5ccc(cc45)C#N)C3)OC2=O	P13631	RARG	6.5904	Transc Factor	Nuclear rcpt
O=C1O[C@]2(CCC[C@H](Cn3cnc4ccc(cc34)C#N)C2)CN1c5cccc6CCCCc56	P13631	RARG	6.4104	Transc Factor	Nuclear rcpt
O=C1O[C@]2(CCC[C@H](Cn3cnc4ccc(cc34)C#N)C2)CN1Cc5cccc6ccccc56	P13631	RARG	6.4754	Transc Factor	Nuclear rcpt
Clc1cccc(CN2C[C@@]3(CCC[C@H](Cn4cnc5ccc(cc45)C#N)C3)OC2=O)c1Cl	P13631	RARG	7.2530	Transc Factor	Nuclear rcpt
COc1ccc(NC(=O)c2cccc(c2)C(F)(F)F)cc1Nc3oc(cn3)c4cccnc4	P13631	RARG	5.7742	Transc Factor	Nuclear rcpt
FC(F)(F)c1cccc(c1)C(=O)Nc2ccc(Cl)c(Nc3oc(cn3)c4cccnc4)c2	P13631	RARG	5.8255	Transc Factor	Nuclear rcpt
CCOC(=O)c1ccc(F)c(c1)N2C[C@@]3(CCC[C@](C)(Cn4cnc5ccc(cc45)C#N)C3)OC2=O	P13631	RARG	6.6046	Transc Factor	Nuclear rcpt
Clc1cccc(Cl)c1N2C[C@@]3(CCC[C@H](Cn4cnc5ccc(cc45)C#N)C3)OC2=O	P13631	RARG	6.1374	Transc Factor	Nuclear rcpt
O=C1O[C@]2(CCC[C@H](Cn3cnc4ccc(cc34)C#N)C2)CN1c5ccc(Cn6cccn6)cc5	P13631	RARG	6.4793	Transc Factor	Nuclear rcpt
Cc1ccc(NC(=O)c2cccc(c2)C(F)(F)F)cc1Nc3occ(n3)c4cccnc4	P13631	RARG	6.4229	Transc Factor	Nuclear rcpt
O=C1O[C@]2(CCC[C@H](Cn3cnc4ccc(cc34)C#N)C2)CN1Cc5cccc(c5)c6ccccc6	P13631	RARG	6.3593	Transc Factor	Nuclear rcpt
CC1(CN2C[C@@]3(CCC[C@H](Cn4cnc5ccc(cc45)C#N)C3)OC2=O)CCN(C1)c6ccccc6	P13631	RARG	6.6630	Transc Factor	Nuclear rcpt
CCOc1cccc(c1)N2C[C@@]3(CCC[C@](CO)(Cn4cnc5ccc(cc45)C#N)C3)OC2=O	P13631	RARG	6.4862	Transc Factor	Nuclear rcpt
Cc1[nH]c(\C=C\2/C(=O)Nc3ccc(Cl)cc23)c(C)c1CCC(=O)O	P13631	RARG	7.2411	Transc Factor	Nuclear rcpt
O=C1O[C@]2(CCC[C@H](Cn3cnc4ccc(cc34)C#N)C2)CN1[C@H]5CCc6ccccc56	P13631	RARG	6.6364	Transc Factor	Nuclear rcpt
NC(=O)c1cccc(CNc2ccc(CCC(=O)O)cc2)c1	P13631	RARG	7.2348	Transc Factor	Nuclear rcpt
CCOc1cc(ccc1C)N2C[C@@]3(CCC[C@H](Cn4cnc5ccc(cc45)C#N)C3)OC2=O	P13631	RARG	6.3821	Transc Factor	Nuclear rcpt
C[C@]1(Cn2cnc3ccc(cc23)C#N)CCC[C@@]4(CN(C(=O)O4)c5ccc(CC#N)cc5)C1	P13631	RARG	6.5763	Transc Factor	Nuclear rcpt
COc1ccc(NC(=O)Cc2ccc(cc2)C(F)(F)F)cc1Nc3oc(cn3)c4ccncc4	P13631	RARG	7.9415	Transc Factor	Nuclear rcpt
Clc1ccc(Cl)c(c1)N2C[C@@]3(CCC[C@H](Cn4cnc5ccc(cc45)C#N)C3)OC2=O	P13631	RARG	7.0771	Transc Factor	Nuclear rcpt
COc1ccccc1CN2C[C@@]3(CCC[C@H](Cn4cnc5ccc(cc45)C#N)C3)OC2=O	P13631	RARG	7.1340	Transc Factor	Nuclear rcpt
FC(F)(F)Oc1ccc(cc1)N2C[C@@]3(CCC[C@H](Cn4cnc5ccc(cc45)C#N)C3)OC2=O	P13631	RARG	7.2854	Transc Factor	Nuclear rcpt
O=C1O[C@]2(CCC[C@H](Cn3cnc4ccc(cc34)C#N)C2)CN1Cc5cccc(c5)c6ccccn6	P13631	RARG	6.5347	Transc Factor	Nuclear rcpt
O=C1O[C@]2(CCC[C@H](Cn3cnc4ccc(cc34)C#N)C2)CN1Cc5ccccc5	P13631	RARG	7.0595	Transc Factor	Nuclear rcpt
CCOc1ccccc1CN2C[C@@]3(CCC[C@H](Cn4cnc5ccc(cc45)C#N)C3)OC2=O	P13631	RARG	6.8589	Transc Factor	Nuclear rcpt
C[C@]1(Cn2cnc3ccc(cc23)C#N)CCC[C@@]4(CN(Cc5ccccc5F)C(=O)O4)C1	P13631	RARG	6.6559	Transc Factor	Nuclear rcpt
COc1cc(OC)cc(c1)C(=O)Nc2ccc(C)c(Nc3oc(cn3)c4ccncc4)c2	P13631	RARG	5.7256	Transc Factor	Nuclear rcpt
COc1ccc(CN2C[C@@]3(CCC[C@](CO)(Cn4cnc5ccc(cc45)C#N)C3)OC2=O)cc1	P13631	RARG	6.5731	Transc Factor	Nuclear rcpt
Cc1onc(COc2cccc(c2)N3C[C@@]4(CCC[C@H](Cn5cnc6ccc(cc56)C#N)C4)OC3=O)c1	P13631	RARG	6.5347	Transc Factor	Nuclear rcpt
CCOc1cccc(c1)N2C[C@@]3(CCC[C@](C)(Cn4cnc5ccc(cc45)C#N)C3)OC2=O	P13631	RARG	6.4862	Transc Factor	Nuclear rcpt
COc1cccc(c1)N2C[C@@]3(CCC[C@H](Cn4cnc5cc(F)c(cc45)C#N)C3)OC2=O	P13631	RARG	6.4473	Transc Factor	Nuclear rcpt
C[C@]1(Cn2cnc3ccc(cc23)C#N)CCC[C@@]4(CN(Cc5ccccc5)C(=O)O4)C1	P13631	RARG	7.0139	Transc Factor	Nuclear rcpt
Cc1ccc(N2C[C@@]3(CCC[C@H](Cn4cnc5ccc(cc45)C#N)C3)OC2=O)c(Cl)c1	P13631	RARG	6.1813	Transc Factor	Nuclear rcpt
COc1ccc(Cl)c(c1)N2C[C@@]3(CCC[C@H](Cn4cnc5ccc(cc45)C#N)C3)OC2=O	P13631	RARG	5.8443	Transc Factor	Nuclear rcpt
Cc1cc(Cl)ccc1N2C[C@@]3(CCC[C@](C)(Cn4cnc5ccc(cc45)C#N)C3)OC2=O	P13631	RARG	5.8443	Transc Factor	Nuclear rcpt
Cc1ccc(NC(=S)Nc2ccc(cc2)C#N)cc1Nc3oc(cn3)c4ccncc4	P13631	RARG	7.4497	Transc Factor	Nuclear rcpt
COc1ccc(CN2C[C@@]3(CCC[C@](COCc4ccccc4)(Cn5cnc6ccc(cc56)C#N)C3)OC2=O)cc1	P13631	RARG	6.3277	Transc Factor	Nuclear rcpt
COc1ccccc1N2C[C@@]3(CCC[C@](C)(Cn4cnc5ccc(cc45)C#N)C3)OC2=O	P13631	RARG	6.5177	Transc Factor	Nuclear rcpt
Cc1cccc(CC(=O)Nc2ccc(C)c(Nc3oc(cn3)c4ccncc4)c2)c1	P13631	RARG	7.4494	Transc Factor	Nuclear rcpt
O=C1O[C@]2(CCC[C@H](Cn3cnc4ccc(cc34)C#N)C2)CN1Cc5cccc(c5)c6ccc(cc6)C#N	P13631	RARG	6.8717	Transc Factor	Nuclear rcpt
COc1ccc(C)c(c1)N2C[C@@]3(CCC[C@](C)(Cn4cnc5ccc(cc45)C#N)C3)OC2=O	P13631	RARG	6.4119	Transc Factor	Nuclear rcpt
Clc1ccc(cc1)c2cccc(CN3C[C@@]4(CCC[C@H](Cn5cnc6ccc(cc56)C#N)C4)OC3=O)c2	P13631	RARG	5.8801	Transc Factor	Nuclear rcpt
Cc1ccc(cc1Nc2oc(cn2)c3ccncc3)C(=O)NCc4ccccc4	P13631	RARG	7.2223	Transc Factor	Nuclear rcpt
Clc1cccc(c1)c2cccc(CN3C[C@@]4(CCC[C@H](Cn5cnc6ccc(cc56)C#N)C4)OC3=O)c2	P13631	RARG	5.8801	Transc Factor	Nuclear rcpt
C[C@]1(Cn2cnc3ccc(cc23)C#N)CCC[C@@]4(CN(C(=O)O4)c5cccc(Cl)c5)C1	P13631	RARG	5.9828	Transc Factor	Nuclear rcpt
COc1ccc(CN2C[C@@]3(CCC[C@](CC#N)(Cn4cnc5ccc(cc45)C#N)C3)OC2=O)cc1	P13631	RARG	6.7708	Transc Factor	Nuclear rcpt
C[C@]1(Cn2cnc3ccc(cc23)C#N)CCC[C@@]4(CN(C(=O)O4)c5c(F)cccc5F)C1	P13631	RARG	6.5177	Transc Factor	Nuclear rcpt
C[C@]1(Cn2cnc3ccc(cc23)C#N)CCC[C@@]4(CN(C(=O)O4)c5ccccc5C(F)(F)F)C1	P13631	RARG	6.4862	Transc Factor	Nuclear rcpt
CC(C)COC(=O)Nc1ccc(C)c(Nc2oc(cn2)c3ccncc3)c1	P13631	RARG	7.1808	Transc Factor	Nuclear rcpt
COc1cccc(c1)N2C[C@@]3(CCC[C@](C)(Cn4cnc5ccc(cc45)C#N)C3)OC2=O	P13631	RARG	6.4862	Transc Factor	Nuclear rcpt
Clc1cc(cc2c1ncn2C[C@H]3CCC[C@]4(C3)CN(Cc5ccccc5)C(=O)O4)C#N	P13631	RARG	6.7628	Transc Factor	Nuclear rcpt
CC12CCC(C1)C(C)(C)C2NC(=O)Nc3nn(Cc4ccccc4)c5CCCCc35	P13631	RARG	6.3816	Transc Factor	Nuclear rcpt
CN(C)c1cccc(NC(=O)c2ccc(C)c(Nc3oc(cn3)c4ccncc4)c2)c1	P13631	RARG	5.6843	Transc Factor	Nuclear rcpt
Cc1ccc(cc1)N2C[C@@]3(CCC[C@H](Cn4cnc5cc(F)c(cc45)C#N)C3)OC2=O	P13631	RARG	6.4473	Transc Factor	Nuclear rcpt
CCOc1cccc(c1)N2C[C@@]3(CCC[C@](C)(Cn4cnc5c(C)cc(cc45)C#N)C3)OC2=O	P13631	RARG	6.5731	Transc Factor	Nuclear rcpt
COc1cccc(CN2C[C@@]3(CCC[C@H](Cn4cnc5ccc(cc45)C#N)C3)OC2=O)c1	P13631	RARG	7.2924	Transc Factor	Nuclear rcpt
Fc1ccc(cn1)c2cccc(CN3C[C@@]4(CCC[C@H](Cn5cnc6ccc(cc56)C#N)C4)OC3=O)c2	P13631	RARG	6.5347	Transc Factor	Nuclear rcpt
Cn1cc(cn1)c2cccc(CN3C[C@@]4(CCC[C@H](Cn5cnc6ccc(cc56)C#N)C4)OC3=O)c2	P13631	RARG	6.5347	Transc Factor	Nuclear rcpt
O=C1O[C@]2(CCC[C@H](Cn3cnc4ccc(cc34)C#N)C2)CN1c5cccc(OCc6ccccc6)c5	P13631	RARG	6.5106	Transc Factor	Nuclear rcpt
O=C1O[C@]2(CCC[C@H](Cn3cnc4ccc(cc34)C#N)C2)CN1c5ccc6OCCOc6c5	P13631	RARG	6.7537	Transc Factor	Nuclear rcpt
COc1ccc(C)c(c1)N2C[C@@]3(CCC[C@H](Cn4cnc5ccc(cc45)C#N)C3)OC2=O	P13631	RARG	6.6082	Transc Factor	Nuclear rcpt
COc1cccc(c1)c2cccc(CN3C[C@@]4(CCC[C@H](Cn5cnc6ccc(cc56)C#N)C4)OC3=O)c2	P13631	RARG	6.5347	Transc Factor	Nuclear rcpt
Cc1ccc(NC(=S)NCc2ccccc2)cc1Nc3oc(cn3)c4ccncc4	P13631	RARG	7.3296	Transc Factor	Nuclear rcpt
O=C(COc1ccc2CCCc2c1)N(Cc3cccs3)c4cc[nH]n4	P13631	RARG	7.7109	Transc Factor	Nuclear rcpt
O=C1O[C@]2(CCC[C@H](Cn3cnc4ccc(cc34)C#N)C2)CN1Cc5cccc(Oc6ccccc6)c5	P13631	RARG	6.5106	Transc Factor	Nuclear rcpt
O=C1O[C@]2(CCC[C@H](Cn3cnc4ccc(cc34)C#N)C2)CN1Cc5cccc(c5)c6cncnc6	P13631	RARG	6.5347	Transc Factor	Nuclear rcpt
O=C1O[C@]2(CCC[C@H](Cn3cnc4ccc(cc34)C#N)C2)CN1c5ccc(CC#N)cc5	P13631	RARG	7.3169	Transc Factor	Nuclear rcpt
Cc1ccc(N2C[C@@]3(CCC[C@](CO)(Cn4cnc5ccc(cc45)C#N)C3)OC2=O)c(Cl)c1	P13631	RARG	6.3439	Transc Factor	Nuclear rcpt
COc1ccc(NC(=O)Cc2ccc(F)cc2)cc1Nc3oc(cn3)c4ccncc4	P13631	RARG	6.7161	Transc Factor	Nuclear rcpt
C[C@]1(Cn2cnc3ccc(cc23)C#N)CCC[C@@]4(CN(C(=O)O4)c5ccccc5F)C1	P13631	RARG	6.4862	Transc Factor	Nuclear rcpt
Brc1cccc(CN2C[C@@]3(CCC[C@H](Cn4cnc5ccc(cc45)C#N)C3)OC2=O)c1	P13631	RARG	7.0600	Transc Factor	Nuclear rcpt
C[C@]1(Cn2cnc3ccc(cc23)C#N)CCC[C@@]4(CN(C(=O)O4)c5ccccc5O)C1	P13631	RARG	7.1811	Transc Factor	Nuclear rcpt
CC(C)(CN1C[C@@]2(CCC[C@H](Cn3cnc4ccc(cc34)C#N)C2)OC1=O)Oc5ccccc5	P13631	RARG	6.7031	Transc Factor	Nuclear rcpt
CC(C)(CN1C[C@@]2(CCC[C@H](Cn3cnc4ccc(cc34)C#N)C2)OC1=O)c5ccccc5	P13631	RARG	6.0678	Transc Factor	Nuclear rcpt
C[C@]1(Cn2cnc3ccc(cc23)C#N)CCC[C@@]4(CN(C(=O)O4)c5cc(F)ccc5F)C1	P13631	RARG	6.5177	Transc Factor	Nuclear rcpt
Fc1cc2ncn(C[C@H]3CCC[C@]4(C3)CN(Cc5ccccc5)C(=O)O4)c2cc1C#N	P13631	RARG	6.3645	Transc Factor	Nuclear rcpt
COc1ccc(F)cc1N2C[C@@]3(CCC[C@](C)(Cn4cnc5ccc(cc45)C#N)C3)OC2=O	P13631	RARG	6.5177	Transc Factor	Nuclear rcpt
CC(C)(COc1ccc(Cl)cc1)CN2C[C@@]3(CCC[C@H](Cn4cnc5ccc(cc45)C#N)C3)OC2=O	P13631	RARG	6.3863	Transc Factor	Nuclear rcpt
CC1(C)Cc2cccc(CN3C[C@@]4(CCC[C@H](Cn5cnc6ccc(cc56)C#N)C4)OC3=O)c2O1	P13631	RARG	6.6155	Transc Factor	Nuclear rcpt
Cc1ccc(NC(=O)c2ccc3cc[nH]c3c2)cc1Nc4oc(cn4)c5ccncc5	P13631	RARG	7.2464	Transc Factor	Nuclear rcpt
Cc1oncc1C(=O)Nc2ccc(C)c(Nc3oc(cn3)c4ccncc4)c2	P13631	RARG	7.2464	Transc Factor	Nuclear rcpt
CN1CCC(CC1)c2ccc(Nc3nc(N)n(n3)c4ccccn4)cc2	P21554	CNR1	5.8406	Membrane rcpt	GPCR family A
C[C@]1(Cn2cnc3ccc(cc23)C#N)CCC[C@@]4(CN(Cc5cccc(c5)c6ccccc6)C(=O)O4)C1	P21554	CNR1	6.4268	Membrane rcpt	GPCR family A
FC(F)(F)c1cccc(CN2C[C@@]3(CCC[C@H](Cn4cnc5ccc(cc45)C#N)C3)OC2=O)c1	P21554	CNR1	6.9596	Membrane rcpt	GPCR family A
Fc1ccccc1CN2C[C@@]3(CCC[C@H](Cn4cnc5ccc(cc45)C#N)C3)OC2=O	P21554	CNR1	6.5502	Membrane rcpt	GPCR family A
CCOc1cccc(c1)N2C[C@@]3(CCC[C@H](Cn4cnc5ccc(cc45)C#N)C3)OC2=O	P21554	CNR1	6.2585	Membrane rcpt	GPCR family A
O=C1O[C@]2(CCC[C@H](Cn3cnc4ccc(cc34)C#N)C2)CN1c5cccc6CCCCc56	P21554	CNR1	7.0987	Membrane rcpt	GPCR family A
O=C1O[C@]2(CCC[C@H](Cn3cnc4ccc(cc34)C#N)C2)CN1Cc5cccc6ccccc56	P21554	CNR1	7.0578	Membrane rcpt	GPCR family A
Clc1cccc(CN2C[C@@]3(CCC[C@H](Cn4cnc5ccc(cc45)C#N)C3)OC2=O)c1Cl	P21554	CNR1	7.0328	Membrane rcpt	GPCR family A
COc1ccc(NC(=O)c2cccc(c2)C(F)(F)F)cc1Nc3oc(cn3)c4cccnc4	P21554	CNR1	6.3752	Membrane rcpt	GPCR family A
FC(F)(F)c1cccc(c1)C(=O)Nc2ccc(Cl)c(Nc3oc(cn3)c4cccnc4)c2	P21554	CNR1	6.5633	Membrane rcpt	GPCR family A
CCOC(=O)c1ccc(F)c(c1)N2C[C@@]3(CCC[C@](C)(Cn4cnc5ccc(cc45)C#N)C3)OC2=O	P21554	CNR1	6.1491	Membrane rcpt	GPCR family A
Clc1cccc(Cl)c1N2C[C@@]3(CCC[C@H](Cn4cnc5ccc(cc45)C#N)C3)OC2=O	P21554	CNR1	6.1973	Membrane rcpt	GPCR family A
O=C1O[C@]2(CCC[C@H](Cn3cnc4ccc(cc34)C#N)C2)CN1c5ccc(Cn6cccn6)cc5	P21554	CNR1	6.4448	Membrane rcpt	GPCR family A
Cc1ccc(NC(=O)c2cccc(c2)C(F)(F)F)cc1Nc3occ(n3)c4cccnc4	P21554	CNR1	6.5849	Membrane rcpt	GPCR family A
O=C1O[C@]2(CCC[C@H](Cn3cnc4ccc(cc34)C#N)C2)CN1Cc5cccc(c5)c6ccccc6	P21554	CNR1	6.8147	Membrane rcpt	GPCR family A
CC1(CN2C[C@@]3(CCC[C@H](Cn4cnc5ccc(cc45)C#N)C3)OC2=O)CCN(C1)c6ccccc6	P21554	CNR1	6.4543	Membrane rcpt	GPCR family A
CCOc1cccc(c1)N2C[C@@]3(CCC[C@](CO)(Cn4cnc5ccc(cc45)C#N)C3)OC2=O	P21554	CNR1	6.0403	Membrane rcpt	GPCR family A
Cc1[nH]c(\C=C\2/C(=O)Nc3ccc(Cl)cc23)c(C)c1CCC(=O)O	P21554	CNR1	5.7657	Membrane rcpt	GPCR family A
O=C1O[C@]2(CCC[C@H](Cn3cnc4ccc(cc34)C#N)C2)CN1[C@H]5CCc6ccccc56	P21554	CNR1	6.8200	Membrane rcpt	GPCR family A
NC(=O)c1cccc(CNc2ccc(CCC(=O)O)cc2)c1	P21554	CNR1	5.9673	Membrane rcpt	GPCR family A
CCOc1cc(ccc1C)N2C[C@@]3(CCC[C@H](Cn4cnc5ccc(cc45)C#N)C3)OC2=O	P21554	CNR1	6.3722	Membrane rcpt	GPCR family A
C[C@]1(Cn2cnc3ccc(cc23)C#N)CCC[C@@]4(CN(C(=O)O4)c5ccc(CC#N)cc5)C1	P21554	CNR1	6.5027	Membrane rcpt	GPCR family A
COc1ccc(NC(=O)Cc2ccc(cc2)C(F)(F)F)cc1Nc3oc(cn3)c4ccncc4	P21554	CNR1	6.8247	Membrane rcpt	GPCR family A
Clc1ccc(Cl)c(c1)N2C[C@@]3(CCC[C@H](Cn4cnc5ccc(cc45)C#N)C3)OC2=O	P21554	CNR1	6.5348	Membrane rcpt	GPCR family A
COc1ccccc1CN2C[C@@]3(CCC[C@H](Cn4cnc5ccc(cc45)C#N)C3)OC2=O	P21554	CNR1	6.5002	Membrane rcpt	GPCR family A
FC(F)(F)Oc1ccc(cc1)N2C[C@@]3(CCC[C@H](Cn4cnc5ccc(cc45)C#N)C3)OC2=O	P21554	CNR1	6.1494	Membrane rcpt	GPCR family A
O=C1O[C@]2(CCC[C@H](Cn3cnc4ccc(cc34)C#N)C2)CN1Cc5cccc(c5)c6ccccn6	P21554	CNR1	6.7119	Membrane rcpt	GPCR family A
O=C1O[C@]2(CCC[C@H](Cn3cnc4ccc(cc34)C#N)C2)CN1Cc5ccccc5	P21554	CNR1	6.6631	Membrane rcpt	GPCR family A
CCOc1ccccc1CN2C[C@@]3(CCC[C@H](Cn4cnc5ccc(cc45)C#N)C3)OC2=O	P21554	CNR1	6.6783	Membrane rcpt	GPCR family A
C[C@]1(Cn2cnc3ccc(cc23)C#N)CCC[C@@]4(CN(Cc5ccccc5F)C(=O)O4)C1	P21554	CNR1	6.6360	Membrane rcpt	GPCR family A
COc1cc(OC)cc(c1)C(=O)Nc2ccc(C)c(Nc3oc(cn3)c4ccncc4)c2	P21554	CNR1	6.3968	Membrane rcpt	GPCR family A
COc1ccc(CN2C[C@@]3(CCC[C@](CO)(Cn4cnc5ccc(cc45)C#N)C3)OC2=O)cc1	P21554	CNR1	6.1614	Membrane rcpt	GPCR family A
Cc1onc(COc2cccc(c2)N3C[C@@]4(CCC[C@H](Cn5cnc6ccc(cc56)C#N)C4)OC3=O)c1	P21554	CNR1	6.3475	Membrane rcpt	GPCR family A
CCOc1cccc(c1)N2C[C@@]3(CCC[C@](C)(Cn4cnc5ccc(cc45)C#N)C3)OC2=O	P21554	CNR1	6.1309	Membrane rcpt	GPCR family A
COc1cccc(c1)N2C[C@@]3(CCC[C@H](Cn4cnc5cc(F)c(cc45)C#N)C3)OC2=O	P21554	CNR1	6.1306	Membrane rcpt	GPCR family A
C[C@]1(Cn2cnc3ccc(cc23)C#N)CCC[C@@]4(CN(Cc5ccccc5)C(=O)O4)C1	P21554	CNR1	6.5143	Membrane rcpt	GPCR family A
Cc1ccc(N2C[C@@]3(CCC[C@H](Cn4cnc5ccc(cc45)C#N)C3)OC2=O)c(Cl)c1	P21554	CNR1	6.4167	Membrane rcpt	GPCR family A
COc1ccc(Cl)c(c1)N2C[C@@]3(CCC[C@H](Cn4cnc5ccc(cc45)C#N)C3)OC2=O	P21554	CNR1	6.5504	Membrane rcpt	GPCR family A
Cc1cc(Cl)ccc1N2C[C@@]3(CCC[C@](C)(Cn4cnc5ccc(cc45)C#N)C3)OC2=O	P21554	CNR1	6.2485	Membrane rcpt	GPCR family A
Cc1ccc(NC(=S)Nc2ccc(cc2)C#N)cc1Nc3oc(cn3)c4ccncc4	P21554	CNR1	6.5937	Membrane rcpt	GPCR family A
COc1ccc(CN2C[C@@]3(CCC[C@](COCc4ccccc4)(Cn5cnc6ccc(cc56)C#N)C3)OC2=O)cc1	P21554	CNR1	6.7535	Membrane rcpt	GPCR family A
COc1ccccc1N2C[C@@]3(CCC[C@](C)(Cn4cnc5ccc(cc45)C#N)C3)OC2=O	P21554	CNR1	5.8697	Membrane rcpt	GPCR family A
Cc1cccc(CC(=O)Nc2ccc(C)c(Nc3oc(cn3)c4ccncc4)c2)c1	P21554	CNR1	6.7224	Membrane rcpt	GPCR family A
O=C1O[C@]2(CCC[C@H](Cn3cnc4ccc(cc34)C#N)C2)CN1Cc5cccc(c5)c6ccc(cc6)C#N	P21554	CNR1	6.6097	Membrane rcpt	GPCR family A
COc1ccc(C)c(c1)N2C[C@@]3(CCC[C@](C)(Cn4cnc5ccc(cc45)C#N)C3)OC2=O	P21554	CNR1	6.2294	Membrane rcpt	GPCR family A
Clc1ccc(cc1)c2cccc(CN3C[C@@]4(CCC[C@H](Cn5cnc6ccc(cc56)C#N)C4)OC3=O)c2	P21554	CNR1	7.3941	Membrane rcpt	GPCR family A
Cc1ccc(cc1Nc2oc(cn2)c3ccncc3)C(=O)NCc4ccccc4	P21554	CNR1	6.2592	Membrane rcpt	GPCR family A
Clc1cccc(c1)c2cccc(CN3C[C@@]4(CCC[C@H](Cn5cnc6ccc(cc56)C#N)C4)OC3=O)c2	P21554	CNR1	7.1467	Membrane rcpt	GPCR family A
C[C@]1(Cn2cnc3ccc(cc23)C#N)CCC[C@@]4(CN(C(=O)O4)c5cccc(Cl)c5)C1	P21554	CNR1	6.3925	Membrane rcpt	GPCR family A
COc1ccc(CN2C[C@@]3(CCC[C@](CC#N)(Cn4cnc5ccc(cc45)C#N)C3)OC2=O)cc1	P21554	CNR1	6.5639	Membrane rcpt	GPCR family A
C[C@]1(Cn2cnc3ccc(cc23)C#N)CCC[C@@]4(CN(C(=O)O4)c5c(F)cccc5F)C1	P21554	CNR1	6.4457	Membrane rcpt	GPCR family A
C[C@]1(Cn2cnc3ccc(cc23)C#N)CCC[C@@]4(CN(C(=O)O4)c5ccccc5C(F)(F)F)C1	P21554	CNR1	6.4862	Membrane rcpt	GPCR family A
CC(C)COC(=O)Nc1ccc(C)c(Nc2oc(cn2)c3ccncc3)c1	P21554	CNR1	6.3243	Membrane rcpt	GPCR family A
COc1cccc(c1)N2C[C@@]3(CCC[C@](C)(Cn4cnc5ccc(cc45)C#N)C3)OC2=O	P21554	CNR1	6.1043	Membrane rcpt	GPCR family A
Clc1cc(cc2c1ncn2C[C@H]3CCC[C@]4(C3)CN(Cc5ccccc5)C(=O)O4)C#N	P21554	CNR1	7.4121	Membrane rcpt	GPCR family A
CC12CCC(C1)C(C)(C)C2NC(=O)Nc3nn(Cc4ccccc4)c5CCCCc35	P21554	CNR1	6.3794	Membrane rcpt	GPCR family A
CN(C)c1cccc(NC(=O)c2ccc(C)c(Nc3oc(cn3)c4ccncc4)c2)c1	P21554	CNR1	6.7066	Membrane rcpt	GPCR family A
Cc1ccc(cc1)N2C[C@@]3(CCC[C@H](Cn4cnc5cc(F)c(cc45)C#N)C3)OC2=O	P21554	CNR1	6.3925	Membrane rcpt	GPCR family A
CCOc1cccc(c1)N2C[C@@]3(CCC[C@](C)(Cn4cnc5c(C)cc(cc45)C#N)C3)OC2=O	P21554	CNR1	6.2840	Membrane rcpt	GPCR family A
COc1cccc(CN2C[C@@]3(CCC[C@H](Cn4cnc5ccc(cc45)C#N)C3)OC2=O)c1	P21554	CNR1	6.6686	Membrane rcpt	GPCR family A
Fc1ccc(cn1)c2cccc(CN3C[C@@]4(CCC[C@H](Cn5cnc6ccc(cc56)C#N)C4)OC3=O)c2	P21554	CNR1	6.6377	Membrane rcpt	GPCR family A
Cn1cc(cn1)c2cccc(CN3C[C@@]4(CCC[C@H](Cn5cnc6ccc(cc56)C#N)C4)OC3=O)c2	P21554	CNR1	6.7258	Membrane rcpt	GPCR family A
O=C1O[C@]2(CCC[C@H](Cn3cnc4ccc(cc34)C#N)C2)CN1c5cccc(OCc6ccccc6)c5	P21554	CNR1	6.1951	Membrane rcpt	GPCR family A
O=C1O[C@]2(CCC[C@H](Cn3cnc4ccc(cc34)C#N)C2)CN1c5ccc6OCCOc6c5	P21554	CNR1	6.5181	Membrane rcpt	GPCR family A
COc1ccc(C)c(c1)N2C[C@@]3(CCC[C@H](Cn4cnc5ccc(cc45)C#N)C3)OC2=O	P21554	CNR1	6.2202	Membrane rcpt	GPCR family A
COc1cccc(c1)c2cccc(CN3C[C@@]4(CCC[C@H](Cn5cnc6ccc(cc56)C#N)C4)OC3=O)c2	P21554	CNR1	6.4858	Membrane rcpt	GPCR family A
Cc1ccc(NC(=S)NCc2ccccc2)cc1Nc3oc(cn3)c4ccncc4	P21554	CNR1	6.4863	Membrane rcpt	GPCR family A
O=C(COc1ccc2CCCc2c1)N(Cc3cccs3)c4cc[nH]n4	P21554	CNR1	6.2361	Membrane rcpt	GPCR family A
O=C1O[C@]2(CCC[C@H](Cn3cnc4ccc(cc34)C#N)C2)CN1Cc5cccc(Oc6ccccc6)c5	P21554	CNR1	6.6671	Membrane rcpt	GPCR family A
O=C1O[C@]2(CCC[C@H](Cn3cnc4ccc(cc34)C#N)C2)CN1Cc5cccc(c5)c6cncnc6	P21554	CNR1	6.6497	Membrane rcpt	GPCR family A
O=C1O[C@]2(CCC[C@H](Cn3cnc4ccc(cc34)C#N)C2)CN1c5ccc(CC#N)cc5	P21554	CNR1	6.3668	Membrane rcpt	GPCR family A
Cc1ccc(N2C[C@@]3(CCC[C@](CO)(Cn4cnc5ccc(cc45)C#N)C3)OC2=O)c(Cl)c1	P21554	CNR1	6.4603	Membrane rcpt	GPCR family A
COc1ccc(NC(=O)Cc2ccc(F)cc2)cc1Nc3oc(cn3)c4ccncc4	P21554	CNR1	6.8623	Membrane rcpt	GPCR family A
C[C@]1(Cn2cnc3ccc(cc23)C#N)CCC[C@@]4(CN(C(=O)O4)c5ccccc5F)C1	P21554	CNR1	6.2570	Membrane rcpt	GPCR family A
Brc1cccc(CN2C[C@@]3(CCC[C@H](Cn4cnc5ccc(cc45)C#N)C3)OC2=O)c1	P21554	CNR1	6.5240	Membrane rcpt	GPCR family A
C[C@]1(Cn2cnc3ccc(cc23)C#N)CCC[C@@]4(CN(C(=O)O4)c5ccccc5O)C1	P21554	CNR1	5.8646	Membrane rcpt	GPCR family A
CC(C)(CN1C[C@@]2(CCC[C@H](Cn3cnc4ccc(cc34)C#N)C2)OC1=O)Oc5ccccc5	P21554	CNR1	6.3234	Membrane rcpt	GPCR family A
CC(C)(CN1C[C@@]2(CCC[C@H](Cn3cnc4ccc(cc34)C#N)C2)OC1=O)c5ccccc5	P21554	CNR1	6.7023	Membrane rcpt	GPCR family A
C[C@]1(Cn2cnc3ccc(cc23)C#N)CCC[C@@]4(CN(C(=O)O4)c5cc(F)ccc5F)C1	P21554	CNR1	6.1102	Membrane rcpt	GPCR family A
Fc1cc2ncn(C[C@H]3CCC[C@]4(C3)CN(Cc5ccccc5)C(=O)O4)c2cc1C#N	P21554	CNR1	6.5661	Membrane rcpt	GPCR family A
COc1ccc(F)cc1N2C[C@@]3(CCC[C@](C)(Cn4cnc5ccc(cc45)C#N)C3)OC2=O	P21554	CNR1	6.1048	Membrane rcpt	GPCR family A
CC(C)(COc1ccc(Cl)cc1)CN2C[C@@]3(CCC[C@H](Cn4cnc5ccc(cc45)C#N)C3)OC2=O	P21554	CNR1	6.7255	Membrane rcpt	GPCR family A
CC1(C)Cc2cccc(CN3C[C@@]4(CCC[C@H](Cn5cnc6ccc(cc56)C#N)C4)OC3=O)c2O1	P21554	CNR1	6.8671	Membrane rcpt	GPCR family A
Cc1ccc(NC(=O)c2ccc3cc[nH]c3c2)cc1Nc4oc(cn4)c5ccncc5	P21554	CNR1	6.3059	Membrane rcpt	GPCR family A
Cc1oncc1C(=O)Nc2ccc(C)c(Nc3oc(cn3)c4ccncc4)c2	P21554	CNR1	5.9350	Membrane rcpt	GPCR family A
CN1CCC(CC1)c2ccc(Nc3nc(N)n(n3)c4ccccn4)cc2	P32247	BRS3	5.4559	Membrane rcpt	GPCR family A
C[C@]1(Cn2cnc3ccc(cc23)C#N)CCC[C@@]4(CN(Cc5cccc(c5)c6ccccc6)C(=O)O4)C1	P32247	BRS3	6.6867	Membrane rcpt	GPCR family A
FC(F)(F)c1cccc(CN2C[C@@]3(CCC[C@H](Cn4cnc5ccc(cc45)C#N)C3)OC2=O)c1	P32247	BRS3	7.0434	Membrane rcpt	GPCR family A
Fc1ccccc1CN2C[C@@]3(CCC[C@H](Cn4cnc5ccc(cc45)C#N)C3)OC2=O	P32247	BRS3	7.1695	Membrane rcpt	GPCR family A
CCOc1cccc(c1)N2C[C@@]3(CCC[C@H](Cn4cnc5ccc(cc45)C#N)C3)OC2=O	P32247	BRS3	6.3958	Membrane rcpt	GPCR family A
O=C1O[C@]2(CCC[C@H](Cn3cnc4ccc(cc34)C#N)C2)CN1c5cccc6CCCCc56	P32247	BRS3	6.0979	Membrane rcpt	GPCR family A
O=C1O[C@]2(CCC[C@H](Cn3cnc4ccc(cc34)C#N)C2)CN1Cc5cccc6ccccc56	P32247	BRS3	6.2455	Membrane rcpt	GPCR family A
Clc1cccc(CN2C[C@@]3(CCC[C@H](Cn4cnc5ccc(cc45)C#N)C3)OC2=O)c1Cl	P32247	BRS3	6.9754	Membrane rcpt	GPCR family A
COc1ccc(NC(=O)c2cccc(c2)C(F)(F)F)cc1Nc3oc(cn3)c4cccnc4	P32247	BRS3	7.0743	Membrane rcpt	GPCR family A
FC(F)(F)c1cccc(c1)C(=O)Nc2ccc(Cl)c(Nc3oc(cn3)c4cccnc4)c2	P32247	BRS3	6.0506	Membrane rcpt	GPCR family A
CCOC(=O)c1ccc(F)c(c1)N2C[C@@]3(CCC[C@](C)(Cn4cnc5ccc(cc45)C#N)C3)OC2=O	P32247	BRS3	7.6478	Membrane rcpt	GPCR family A
Clc1cccc(Cl)c1N2C[C@@]3(CCC[C@H](Cn4cnc5ccc(cc45)C#N)C3)OC2=O	P32247	BRS3	6.5257	Membrane rcpt	GPCR family A
O=C1O[C@]2(CCC[C@H](Cn3cnc4ccc(cc34)C#N)C2)CN1c5ccc(Cn6cccn6)cc5	P32247	BRS3	6.2746	Membrane rcpt	GPCR family A
Cc1ccc(NC(=O)c2cccc(c2)C(F)(F)F)cc1Nc3occ(n3)c4cccnc4	P32247	BRS3	6.0467	Membrane rcpt	GPCR family A
O=C1O[C@]2(CCC[C@H](Cn3cnc4ccc(cc34)C#N)C2)CN1Cc5cccc(c5)c6ccccc6	P32247	BRS3	6.7222	Membrane rcpt	GPCR family A
CC1(CN2C[C@@]3(CCC[C@H](Cn4cnc5ccc(cc45)C#N)C3)OC2=O)CCN(C1)c6ccccc6	P32247	BRS3	7.1982	Membrane rcpt	GPCR family A
CCOc1cccc(c1)N2C[C@@]3(CCC[C@](CO)(Cn4cnc5ccc(cc45)C#N)C3)OC2=O	P32247	BRS3	7.1762	Membrane rcpt	GPCR family A
Cc1[nH]c(\C=C\2/C(=O)Nc3ccc(Cl)cc23)c(C)c1CCC(=O)O	P32247	BRS3	5.5031	Membrane rcpt	GPCR family A
O=C1O[C@]2(CCC[C@H](Cn3cnc4ccc(cc34)C#N)C2)CN1[C@H]5CCc6ccccc56	P32247	BRS3	6.5840	Membrane rcpt	GPCR family A
NC(=O)c1cccc(CNc2ccc(CCC(=O)O)cc2)c1	P32247	BRS3	6.1366	Membrane rcpt	GPCR family A
CCOc1cc(ccc1C)N2C[C@@]3(CCC[C@H](Cn4cnc5ccc(cc45)C#N)C3)OC2=O	P32247	BRS3	6.5462	Membrane rcpt	GPCR family A
C[C@]1(Cn2cnc3ccc(cc23)C#N)CCC[C@@]4(CN(C(=O)O4)c5ccc(CC#N)cc5)C1	P32247	BRS3	7.2223	Membrane rcpt	GPCR family A
COc1ccc(NC(=O)Cc2ccc(cc2)C(F)(F)F)cc1Nc3oc(cn3)c4ccncc4	P32247	BRS3	7.4872	Membrane rcpt	GPCR family A
Clc1ccc(Cl)c(c1)N2C[C@@]3(CCC[C@H](Cn4cnc5ccc(cc45)C#N)C3)OC2=O	P32247	BRS3	6.6199	Membrane rcpt	GPCR family A
COc1ccccc1CN2C[C@@]3(CCC[C@H](Cn4cnc5ccc(cc45)C#N)C3)OC2=O	P32247	BRS3	6.8895	Membrane rcpt	GPCR family A
FC(F)(F)Oc1ccc(cc1)N2C[C@@]3(CCC[C@H](Cn4cnc5ccc(cc45)C#N)C3)OC2=O	P32247	BRS3	6.8988	Membrane rcpt	GPCR family A
O=C1O[C@]2(CCC[C@H](Cn3cnc4ccc(cc34)C#N)C2)CN1Cc5cccc(c5)c6ccccn6	P32247	BRS3	7.0364	Membrane rcpt	GPCR family A
O=C1O[C@]2(CCC[C@H](Cn3cnc4ccc(cc34)C#N)C2)CN1Cc5ccccc5	P32247	BRS3	6.8002	Membrane rcpt	GPCR family A
CCOc1ccccc1CN2C[C@@]3(CCC[C@H](Cn4cnc5ccc(cc45)C#N)C3)OC2=O	P32247	BRS3	6.8813	Membrane rcpt	GPCR family A
C[C@]1(Cn2cnc3ccc(cc23)C#N)CCC[C@@]4(CN(Cc5ccccc5F)C(=O)O4)C1	P32247	BRS3	7.4887	Membrane rcpt	GPCR family A
COc1cc(OC)cc(c1)C(=O)Nc2ccc(C)c(Nc3oc(cn3)c4ccncc4)c2	P32247	BRS3	6.6401	Membrane rcpt	GPCR family A
COc1ccc(CN2C[C@@]3(CCC[C@](CO)(Cn4cnc5ccc(cc45)C#N)C3)OC2=O)cc1	P32247	BRS3	7.3849	Membrane rcpt	GPCR family A
Cc1onc(COc2cccc(c2)N3C[C@@]4(CCC[C@H](Cn5cnc6ccc(cc56)C#N)C4)OC3=O)c1	P32247	BRS3	7.6259	Membrane rcpt	GPCR family A
CCOc1cccc(c1)N2C[C@@]3(CCC[C@](C)(Cn4cnc5ccc(cc45)C#N)C3)OC2=O	P32247	BRS3	6.8606	Membrane rcpt	GPCR family A
COc1cccc(c1)N2C[C@@]3(CCC[C@H](Cn4cnc5cc(F)c(cc45)C#N)C3)OC2=O	P32247	BRS3	6.6897	Membrane rcpt	GPCR family A
C[C@]1(Cn2cnc3ccc(cc23)C#N)CCC[C@@]4(CN(Cc5ccccc5)C(=O)O4)C1	P32247	BRS3	6.7578	Membrane rcpt	GPCR family A
Cc1ccc(N2C[C@@]3(CCC[C@H](Cn4cnc5ccc(cc45)C#N)C3)OC2=O)c(Cl)c1	P32247	BRS3	6.6599	Membrane rcpt	GPCR family A
COc1ccc(Cl)c(c1)N2C[C@@]3(CCC[C@H](Cn4cnc5ccc(cc45)C#N)C3)OC2=O	P32247	BRS3	6.8411	Membrane rcpt	GPCR family A
Cc1cc(Cl)ccc1N2C[C@@]3(CCC[C@](C)(Cn4cnc5ccc(cc45)C#N)C3)OC2=O	P32247	BRS3	7.0813	Membrane rcpt	GPCR family A
Cc1ccc(NC(=S)Nc2ccc(cc2)C#N)cc1Nc3oc(cn3)c4ccncc4	P32247	BRS3	6.5584	Membrane rcpt	GPCR family A
COc1ccc(CN2C[C@@]3(CCC[C@](COCc4ccccc4)(Cn5cnc6ccc(cc56)C#N)C3)OC2=O)cc1	P32247	BRS3	7.3214	Membrane rcpt	GPCR family A
COc1ccccc1N2C[C@@]3(CCC[C@](C)(Cn4cnc5ccc(cc45)C#N)C3)OC2=O	P32247	BRS3	6.6970	Membrane rcpt	GPCR family A
Cc1cccc(CC(=O)Nc2ccc(C)c(Nc3oc(cn3)c4ccncc4)c2)c1	P32247	BRS3	6.7311	Membrane rcpt	GPCR family A
O=C1O[C@]2(CCC[C@H](Cn3cnc4ccc(cc34)C#N)C2)CN1Cc5cccc(c5)c6ccc(cc6)C#N	P32247	BRS3	6.9515	Membrane rcpt	GPCR family A
COc1ccc(C)c(c1)N2C[C@@]3(CCC[C@](C)(Cn4cnc5ccc(cc45)C#N)C3)OC2=O	P32247	BRS3	6.6485	Membrane rcpt	GPCR family A
Clc1ccc(cc1)c2cccc(CN3C[C@@]4(CCC[C@H](Cn5cnc6ccc(cc56)C#N)C4)OC3=O)c2	P32247	BRS3	7.0527	Membrane rcpt	GPCR family A
Cc1ccc(cc1Nc2oc(cn2)c3ccncc3)C(=O)NCc4ccccc4	P32247	BRS3	6.7802	Membrane rcpt	GPCR family A
Clc1cccc(c1)c2cccc(CN3C[C@@]4(CCC[C@H](Cn5cnc6ccc(cc56)C#N)C4)OC3=O)c2	P32247	BRS3	7.0974	Membrane rcpt	GPCR family A
C[C@]1(Cn2cnc3ccc(cc23)C#N)CCC[C@@]4(CN(C(=O)O4)c5cccc(Cl)c5)C1	P32247	BRS3	7.1033	Membrane rcpt	GPCR family A
COc1ccc(CN2C[C@@]3(CCC[C@](CC#N)(Cn4cnc5ccc(cc45)C#N)C3)OC2=O)cc1	P32247	BRS3	7.8433	Membrane rcpt	GPCR family A
C[C@]1(Cn2cnc3ccc(cc23)C#N)CCC[C@@]4(CN(C(=O)O4)c5c(F)cccc5F)C1	P32247	BRS3	7.2707	Membrane rcpt	GPCR family A
C[C@]1(Cn2cnc3ccc(cc23)C#N)CCC[C@@]4(CN(C(=O)O4)c5ccccc5C(F)(F)F)C1	P32247	BRS3	7.2491	Membrane rcpt	GPCR family A
CC(C)COC(=O)Nc1ccc(C)c(Nc2oc(cn2)c3ccncc3)c1	P32247	BRS3	6.2871	Membrane rcpt	GPCR family A
COc1cccc(c1)N2C[C@@]3(CCC[C@](C)(Cn4cnc5ccc(cc45)C#N)C3)OC2=O	P32247	BRS3	6.8808	Membrane rcpt	GPCR family A
Clc1cc(cc2c1ncn2C[C@H]3CCC[C@]4(C3)CN(Cc5ccccc5)C(=O)O4)C#N	P32247	BRS3	6.6923	Membrane rcpt	GPCR family A
CC12CCC(C1)C(C)(C)C2NC(=O)Nc3nn(Cc4ccccc4)c5CCCCc35	P32247	BRS3	5.8802	Membrane rcpt	GPCR family A
CN(C)c1cccc(NC(=O)c2ccc(C)c(Nc3oc(cn3)c4ccncc4)c2)c1	P32247	BRS3	6.9498	Membrane rcpt	GPCR family A
Cc1ccc(cc1)N2C[C@@]3(CCC[C@H](Cn4cnc5cc(F)c(cc45)C#N)C3)OC2=O	P32247	BRS3	7.0096	Membrane rcpt	GPCR family A
CCOc1cccc(c1)N2C[C@@]3(CCC[C@](C)(Cn4cnc5c(C)cc(cc45)C#N)C3)OC2=O	P32247	BRS3	7.1880	Membrane rcpt	GPCR family A
COc1cccc(CN2C[C@@]3(CCC[C@H](Cn4cnc5ccc(cc45)C#N)C3)OC2=O)c1	P32247	BRS3	6.6795	Membrane rcpt	GPCR family A
Fc1ccc(cn1)c2cccc(CN3C[C@@]4(CCC[C@H](Cn5cnc6ccc(cc56)C#N)C4)OC3=O)c2	P32247	BRS3	7.6495	Membrane rcpt	GPCR family A
Cn1cc(cn1)c2cccc(CN3C[C@@]4(CCC[C@H](Cn5cnc6ccc(cc56)C#N)C4)OC3=O)c2	P32247	BRS3	6.8997	Membrane rcpt	GPCR family A
O=C1O[C@]2(CCC[C@H](Cn3cnc4ccc(cc34)C#N)C2)CN1c5cccc(OCc6ccccc6)c5	P32247	BRS3	6.8513	Membrane rcpt	GPCR family A
O=C1O[C@]2(CCC[C@H](Cn3cnc4ccc(cc34)C#N)C2)CN1c5ccc6OCCOc6c5	P32247	BRS3	6.5285	Membrane rcpt	GPCR family A
COc1ccc(C)c(c1)N2C[C@@]3(CCC[C@H](Cn4cnc5ccc(cc45)C#N)C3)OC2=O	P32247	BRS3	6.4707	Membrane rcpt	GPCR family A
COc1cccc(c1)c2cccc(CN3C[C@@]4(CCC[C@H](Cn5cnc6ccc(cc56)C#N)C4)OC3=O)c2	P32247	BRS3	6.9709	Membrane rcpt	GPCR family A
Cc1ccc(NC(=S)NCc2ccccc2)cc1Nc3oc(cn3)c4ccncc4	P32247	BRS3	6.5760	Membrane rcpt	GPCR family A
O=C(COc1ccc2CCCc2c1)N(Cc3cccs3)c4cc[nH]n4	P32247	BRS3	5.6539	Membrane rcpt	GPCR family A
O=C1O[C@]2(CCC[C@H](Cn3cnc4ccc(cc34)C#N)C2)CN1Cc5cccc(Oc6ccccc6)c5	P32247	BRS3	6.7918	Membrane rcpt	GPCR family A
O=C1O[C@]2(CCC[C@H](Cn3cnc4ccc(cc34)C#N)C2)CN1Cc5cccc(c5)c6cncnc6	P32247	BRS3	7.0449	Membrane rcpt	GPCR family A
O=C1O[C@]2(CCC[C@H](Cn3cnc4ccc(cc34)C#N)C2)CN1c5ccc(CC#N)cc5	P32247	BRS3	6.6184	Membrane rcpt	GPCR family A
Cc1ccc(N2C[C@@]3(CCC[C@](CO)(Cn4cnc5ccc(cc45)C#N)C3)OC2=O)c(Cl)c1	P32247	BRS3	7.1440	Membrane rcpt	GPCR family A
COc1ccc(NC(=O)Cc2ccc(F)cc2)cc1Nc3oc(cn3)c4ccncc4	P32247	BRS3	6.4114	Membrane rcpt	GPCR family A
C[C@]1(Cn2cnc3ccc(cc23)C#N)CCC[C@@]4(CN(C(=O)O4)c5ccccc5F)C1	P32247	BRS3	6.8589	Membrane rcpt	GPCR family A
Brc1cccc(CN2C[C@@]3(CCC[C@H](Cn4cnc5ccc(cc45)C#N)C3)OC2=O)c1	P32247	BRS3	6.3833	Membrane rcpt	GPCR family A
C[C@]1(Cn2cnc3ccc(cc23)C#N)CCC[C@@]4(CN(C(=O)O4)c5ccccc5O)C1	P32247	BRS3	6.6654	Membrane rcpt	GPCR family A
CC(C)(CN1C[C@@]2(CCC[C@H](Cn3cnc4ccc(cc34)C#N)C2)OC1=O)Oc5ccccc5	P32247	BRS3	7.2360	Membrane rcpt	GPCR family A
CC(C)(CN1C[C@@]2(CCC[C@H](Cn3cnc4ccc(cc34)C#N)C2)OC1=O)c5ccccc5	P32247	BRS3	7.1511	Membrane rcpt	GPCR family A
C[C@]1(Cn2cnc3ccc(cc23)C#N)CCC[C@@]4(CN(C(=O)O4)c5cc(F)ccc5F)C1	P32247	BRS3	7.1935	Membrane rcpt	GPCR family A
Fc1cc2ncn(C[C@H]3CCC[C@]4(C3)CN(Cc5ccccc5)C(=O)O4)c2cc1C#N	P32247	BRS3	7.1710	Membrane rcpt	GPCR family A
COc1ccc(F)cc1N2C[C@@]3(CCC[C@](C)(Cn4cnc5ccc(cc45)C#N)C3)OC2=O	P32247	BRS3	6.8313	Membrane rcpt	GPCR family A
CC(C)(COc1ccc(Cl)cc1)CN2C[C@@]3(CCC[C@H](Cn4cnc5ccc(cc45)C#N)C3)OC2=O	P32247	BRS3	7.6687	Membrane rcpt	GPCR family A
CC1(C)Cc2cccc(CN3C[C@@]4(CCC[C@H](Cn5cnc6ccc(cc56)C#N)C4)OC3=O)c2O1	P32247	BRS3	7.1815	Membrane rcpt	GPCR family A
Cc1ccc(NC(=O)c2ccc3cc[nH]c3c2)cc1Nc4oc(cn4)c5ccncc5	P32247	BRS3	6.9820	Membrane rcpt	GPCR family A
Cc1oncc1C(=O)Nc2ccc(C)c(Nc3oc(cn3)c4ccncc4)c2	P32247	BRS3	6.8494	Membrane rcpt	GPCR family A
CN1CCC(CC1)c2ccc(Nc3nc(N)n(n3)c4ccccn4)cc2	P19793	RXRA	5.3081	Transc Factor	Nuclear rcpt
C[C@]1(Cn2cnc3ccc(cc23)C#N)CCC[C@@]4(CN(Cc5cccc(c5)c6ccccc6)C(=O)O4)C1	P19793	RXRA	6.9179	Transc Factor	Nuclear rcpt
FC(F)(F)c1cccc(CN2C[C@@]3(CCC[C@H](Cn4cnc5ccc(cc45)C#N)C3)OC2=O)c1	P19793	RXRA	6.9734	Transc Factor	Nuclear rcpt
Fc1ccccc1CN2C[C@@]3(CCC[C@H](Cn4cnc5ccc(cc45)C#N)C3)OC2=O	P19793	RXRA	6.2261	Transc Factor	Nuclear rcpt
CCOc1cccc(c1)N2C[C@@]3(CCC[C@H](Cn4cnc5ccc(cc45)C#N)C3)OC2=O	P19793	RXRA	6.2794	Transc Factor	Nuclear rcpt
O=C1O[C@]2(CCC[C@H](Cn3cnc4ccc(cc34)C#N)C2)CN1c5cccc6CCCCc56	P19793	RXRA	6.5778	Transc Factor	Nuclear rcpt
O=C1O[C@]2(CCC[C@H](Cn3cnc4ccc(cc34)C#N)C2)CN1Cc5cccc6ccccc56	P19793	RXRA	6.9145	Transc Factor	Nuclear rcpt
Clc1cccc(CN2C[C@@]3(CCC[C@H](Cn4cnc5ccc(cc45)C#N)C3)OC2=O)c1Cl	P19793	RXRA	6.9831	Transc Factor	Nuclear rcpt
COc1ccc(NC(=O)c2cccc(c2)C(F)(F)F)cc1Nc3oc(cn3)c4cccnc4	P19793	RXRA	5.9293	Transc Factor	Nuclear rcpt
FC(F)(F)c1cccc(c1)C(=O)Nc2ccc(Cl)c(Nc3oc(cn3)c4cccnc4)c2	P19793	RXRA	6.8338	Transc Factor	Nuclear rcpt
CCOC(=O)c1ccc(F)c(c1)N2C[C@@]3(CCC[C@](C)(Cn4cnc5ccc(cc45)C#N)C3)OC2=O	P19793	RXRA	7.3950	Transc Factor	Nuclear rcpt
Clc1cccc(Cl)c1N2C[C@@]3(CCC[C@H](Cn4cnc5ccc(cc45)C#N)C3)OC2=O	P19793	RXRA	6.5137	Transc Factor	Nuclear rcpt
O=C1O[C@]2(CCC[C@H](Cn3cnc4ccc(cc34)C#N)C2)CN1c5ccc(Cn6cccn6)cc5	P19793	RXRA	6.2394	Transc Factor	Nuclear rcpt
Cc1ccc(NC(=O)c2cccc(c2)C(F)(F)F)cc1Nc3occ(n3)c4cccnc4	P19793	RXRA	6.6312	Transc Factor	Nuclear rcpt
O=C1O[C@]2(CCC[C@H](Cn3cnc4ccc(cc34)C#N)C2)CN1Cc5cccc(c5)c6ccccc6	P19793	RXRA	7.2024	Transc Factor	Nuclear rcpt
CC1(CN2C[C@@]3(CCC[C@H](Cn4cnc5ccc(cc45)C#N)C3)OC2=O)CCN(C1)c6ccccc6	P19793	RXRA	7.5438	Transc Factor	Nuclear rcpt
CCOc1cccc(c1)N2C[C@@]3(CCC[C@](CO)(Cn4cnc5ccc(cc45)C#N)C3)OC2=O	P19793	RXRA	6.0539	Transc Factor	Nuclear rcpt
Cc1[nH]c(\C=C\2/C(=O)Nc3ccc(Cl)cc23)c(C)c1CCC(=O)O	P19793	RXRA	5.5823	Transc Factor	Nuclear rcpt
O=C1O[C@]2(CCC[C@H](Cn3cnc4ccc(cc34)C#N)C2)CN1[C@H]5CCc6ccccc56	P19793	RXRA	6.2253	Transc Factor	Nuclear rcpt
NC(=O)c1cccc(CNc2ccc(CCC(=O)O)cc2)c1	P19793	RXRA	5.4412	Transc Factor	Nuclear rcpt
CCOc1cc(ccc1C)N2C[C@@]3(CCC[C@H](Cn4cnc5ccc(cc45)C#N)C3)OC2=O	P19793	RXRA	6.2745	Transc Factor	Nuclear rcpt
C[C@]1(Cn2cnc3ccc(cc23)C#N)CCC[C@@]4(CN(C(=O)O4)c5ccc(CC#N)cc5)C1	P19793	RXRA	6.3041	Transc Factor	Nuclear rcpt
COc1ccc(NC(=O)Cc2ccc(cc2)C(F)(F)F)cc1Nc3oc(cn3)c4ccncc4	P19793	RXRA	6.7559	Transc Factor	Nuclear rcpt
Clc1ccc(Cl)c(c1)N2C[C@@]3(CCC[C@H](Cn4cnc5ccc(cc45)C#N)C3)OC2=O	P19793	RXRA	6.5128	Transc Factor	Nuclear rcpt
COc1ccccc1CN2C[C@@]3(CCC[C@H](Cn4cnc5ccc(cc45)C#N)C3)OC2=O	P19793	RXRA	6.2771	Transc Factor	Nuclear rcpt
FC(F)(F)Oc1ccc(cc1)N2C[C@@]3(CCC[C@H](Cn4cnc5ccc(cc45)C#N)C3)OC2=O	P19793	RXRA	6.7867	Transc Factor	Nuclear rcpt
O=C1O[C@]2(CCC[C@H](Cn3cnc4ccc(cc34)C#N)C2)CN1Cc5cccc(c5)c6ccccn6	P19793	RXRA	6.9989	Transc Factor	Nuclear rcpt
O=C1O[C@]2(CCC[C@H](Cn3cnc4ccc(cc34)C#N)C2)CN1Cc5ccccc5	P19793	RXRA	6.1420	Transc Factor	Nuclear rcpt
CCOc1ccccc1CN2C[C@@]3(CCC[C@H](Cn4cnc5ccc(cc45)C#N)C3)OC2=O	P19793	RXRA	6.1106	Transc Factor	Nuclear rcpt
C[C@]1(Cn2cnc3ccc(cc23)C#N)CCC[C@@]4(CN(Cc5ccccc5F)C(=O)O4)C1	P19793	RXRA	6.5207	Transc Factor	Nuclear rcpt
COc1cc(OC)cc(c1)C(=O)Nc2ccc(C)c(Nc3oc(cn3)c4ccncc4)c2	P19793	RXRA	5.7039	Transc Factor	Nuclear rcpt
COc1ccc(CN2C[C@@]3(CCC[C@](CO)(Cn4cnc5ccc(cc45)C#N)C3)OC2=O)cc1	P19793	RXRA	6.1836	Transc Factor	Nuclear rcpt
Cc1onc(COc2cccc(c2)N3C[C@@]4(CCC[C@H](Cn5cnc6ccc(cc56)C#N)C4)OC3=O)c1	P19793	RXRA	6.8797	Transc Factor	Nuclear rcpt
CCOc1cccc(c1)N2C[C@@]3(CCC[C@](C)(Cn4cnc5ccc(cc45)C#N)C3)OC2=O	P19793	RXRA	6.4757	Transc Factor	Nuclear rcpt
COc1cccc(c1)N2C[C@@]3(CCC[C@H](Cn4cnc5cc(F)c(cc45)C#N)C3)OC2=O	P19793	RXRA	6.3134	Transc Factor	Nuclear rcpt
C[C@]1(Cn2cnc3ccc(cc23)C#N)CCC[C@@]4(CN(Cc5ccccc5)C(=O)O4)C1	P19793	RXRA	6.5784	Transc Factor	Nuclear rcpt
Cc1ccc(N2C[C@@]3(CCC[C@H](Cn4cnc5ccc(cc45)C#N)C3)OC2=O)c(Cl)c1	P19793	RXRA	6.5162	Transc Factor	Nuclear rcpt
COc1ccc(Cl)c(c1)N2C[C@@]3(CCC[C@H](Cn4cnc5ccc(cc45)C#N)C3)OC2=O	P19793	RXRA	6.2997	Transc Factor	Nuclear rcpt
Cc1cc(Cl)ccc1N2C[C@@]3(CCC[C@](C)(Cn4cnc5ccc(cc45)C#N)C3)OC2=O	P19793	RXRA	6.8115	Transc Factor	Nuclear rcpt
Cc1ccc(NC(=S)Nc2ccc(cc2)C#N)cc1Nc3oc(cn3)c4ccncc4	P19793	RXRA	5.9841	Transc Factor	Nuclear rcpt
COc1ccc(CN2C[C@@]3(CCC[C@](COCc4ccccc4)(Cn5cnc6ccc(cc56)C#N)C3)OC2=O)cc1	P19793	RXRA	6.6580	Transc Factor	Nuclear rcpt
COc1ccccc1N2C[C@@]3(CCC[C@](C)(Cn4cnc5ccc(cc45)C#N)C3)OC2=O	P19793	RXRA	6.5219	Transc Factor	Nuclear rcpt
Cc1cccc(CC(=O)Nc2ccc(C)c(Nc3oc(cn3)c4ccncc4)c2)c1	P19793	RXRA	5.8680	Transc Factor	Nuclear rcpt
O=C1O[C@]2(CCC[C@H](Cn3cnc4ccc(cc34)C#N)C2)CN1Cc5cccc(c5)c6ccc(cc6)C#N	P19793	RXRA	6.9520	Transc Factor	Nuclear rcpt
COc1ccc(C)c(c1)N2C[C@@]3(CCC[C@](C)(Cn4cnc5ccc(cc45)C#N)C3)OC2=O	P19793	RXRA	6.5483	Transc Factor	Nuclear rcpt
Clc1ccc(cc1)c2cccc(CN3C[C@@]4(CCC[C@H](Cn5cnc6ccc(cc56)C#N)C4)OC3=O)c2	P19793	RXRA	7.0383	Transc Factor	Nuclear rcpt
Cc1ccc(cc1Nc2oc(cn2)c3ccncc3)C(=O)NCc4ccccc4	P19793	RXRA	5.8858	Transc Factor	Nuclear rcpt
Clc1cccc(c1)c2cccc(CN3C[C@@]4(CCC[C@H](Cn5cnc6ccc(cc56)C#N)C4)OC3=O)c2	P19793	RXRA	7.0576	Transc Factor	Nuclear rcpt
C[C@]1(Cn2cnc3ccc(cc23)C#N)CCC[C@@]4(CN(C(=O)O4)c5cccc(Cl)c5)C1	P19793	RXRA	6.6299	Transc Factor	Nuclear rcpt
COc1ccc(CN2C[C@@]3(CCC[C@](CC#N)(Cn4cnc5ccc(cc45)C#N)C3)OC2=O)cc1	P19793	RXRA	6.1508	Transc Factor	Nuclear rcpt
C[C@]1(Cn2cnc3ccc(cc23)C#N)CCC[C@@]4(CN(C(=O)O4)c5c(F)cccc5F)C1	P19793	RXRA	6.8940	Transc Factor	Nuclear rcpt
C[C@]1(Cn2cnc3ccc(cc23)C#N)CCC[C@@]4(CN(C(=O)O4)c5ccccc5C(F)(F)F)C1	P19793	RXRA	6.6231	Transc Factor	Nuclear rcpt
CC(C)COC(=O)Nc1ccc(C)c(Nc2oc(cn2)c3ccncc3)c1	P19793	RXRA	6.3849	Transc Factor	Nuclear rcpt
COc1cccc(c1)N2C[C@@]3(CCC[C@](C)(Cn4cnc5ccc(cc45)C#N)C3)OC2=O	P19793	RXRA	6.5359	Transc Factor	Nuclear rcpt
Clc1cc(cc2c1ncn2C[C@H]3CCC[C@]4(C3)CN(Cc5ccccc5)C(=O)O4)C#N	P19793	RXRA	6.3011	Transc Factor	Nuclear rcpt
CC12CCC(C1)C(C)(C)C2NC(=O)Nc3nn(Cc4ccccc4)c5CCCCc35	P19793	RXRA	6.5210	Transc Factor	Nuclear rcpt
CN(C)c1cccc(NC(=O)c2ccc(C)c(Nc3oc(cn3)c4ccncc4)c2)c1	P19793	RXRA	5.9607	Transc Factor	Nuclear rcpt
Cc1ccc(cc1)N2C[C@@]3(CCC[C@H](Cn4cnc5cc(F)c(cc45)C#N)C3)OC2=O	P19793	RXRA	6.3475	Transc Factor	Nuclear rcpt
CCOc1cccc(c1)N2C[C@@]3(CCC[C@](C)(Cn4cnc5c(C)cc(cc45)C#N)C3)OC2=O	P19793	RXRA	7.0069	Transc Factor	Nuclear rcpt
COc1cccc(CN2C[C@@]3(CCC[C@H](Cn4cnc5ccc(cc45)C#N)C3)OC2=O)c1	P19793	RXRA	6.2754	Transc Factor	Nuclear rcpt
Fc1ccc(cn1)c2cccc(CN3C[C@@]4(CCC[C@H](Cn5cnc6ccc(cc56)C#N)C4)OC3=O)c2	P19793	RXRA	6.9760	Transc Factor	Nuclear rcpt
Cn1cc(cn1)c2cccc(CN3C[C@@]4(CCC[C@H](Cn5cnc6ccc(cc56)C#N)C4)OC3=O)c2	P19793	RXRA	6.2468	Transc Factor	Nuclear rcpt
O=C1O[C@]2(CCC[C@H](Cn3cnc4ccc(cc34)C#N)C2)CN1c5cccc(OCc6ccccc6)c5	P19793	RXRA	6.7486	Transc Factor	Nuclear rcpt
O=C1O[C@]2(CCC[C@H](Cn3cnc4ccc(cc34)C#N)C2)CN1c5ccc6OCCOc6c5	P19793	RXRA	6.1008	Transc Factor	Nuclear rcpt
COc1ccc(C)c(c1)N2C[C@@]3(CCC[C@H](Cn4cnc5ccc(cc45)C#N)C3)OC2=O	P19793	RXRA	6.3311	Transc Factor	Nuclear rcpt
COc1cccc(c1)c2cccc(CN3C[C@@]4(CCC[C@H](Cn5cnc6ccc(cc56)C#N)C4)OC3=O)c2	P19793	RXRA	6.9143	Transc Factor	Nuclear rcpt
Cc1ccc(NC(=S)NCc2ccccc2)cc1Nc3oc(cn3)c4ccncc4	P19793	RXRA	5.6551	Transc Factor	Nuclear rcpt
O=C(COc1ccc2CCCc2c1)N(Cc3cccs3)c4cc[nH]n4	P19793	RXRA	5.5105	Transc Factor	Nuclear rcpt
O=C1O[C@]2(CCC[C@H](Cn3cnc4ccc(cc34)C#N)C2)CN1Cc5cccc(Oc6ccccc6)c5	P19793	RXRA	7.4209	Transc Factor	Nuclear rcpt
O=C1O[C@]2(CCC[C@H](Cn3cnc4ccc(cc34)C#N)C2)CN1Cc5cccc(c5)c6cncnc6	P19793	RXRA	6.2946	Transc Factor	Nuclear rcpt
O=C1O[C@]2(CCC[C@H](Cn3cnc4ccc(cc34)C#N)C2)CN1c5ccc(CC#N)cc5	P19793	RXRA	6.1404	Transc Factor	Nuclear rcpt
Cc1ccc(N2C[C@@]3(CCC[C@](CO)(Cn4cnc5ccc(cc45)C#N)C3)OC2=O)c(Cl)c1	P19793	RXRA	6.2834	Transc Factor	Nuclear rcpt
COc1ccc(NC(=O)Cc2ccc(F)cc2)cc1Nc3oc(cn3)c4ccncc4	P19793	RXRA	6.6303	Transc Factor	Nuclear rcpt
C[C@]1(Cn2cnc3ccc(cc23)C#N)CCC[C@@]4(CN(C(=O)O4)c5ccccc5F)C1	P19793	RXRA	6.3295	Transc Factor	Nuclear rcpt
Brc1cccc(CN2C[C@@]3(CCC[C@H](Cn4cnc5ccc(cc45)C#N)C3)OC2=O)c1	P19793	RXRA	6.6771	Transc Factor	Nuclear rcpt
C[C@]1(Cn2cnc3ccc(cc23)C#N)CCC[C@@]4(CN(C(=O)O4)c5ccccc5O)C1	P19793	RXRA	6.4923	Transc Factor	Nuclear rcpt
CC(C)(CN1C[C@@]2(CCC[C@H](Cn3cnc4ccc(cc34)C#N)C2)OC1=O)Oc5ccccc5	P19793	RXRA	6.4406	Transc Factor	Nuclear rcpt
CC(C)(CN1C[C@@]2(CCC[C@H](Cn3cnc4ccc(cc34)C#N)C2)OC1=O)c5ccccc5	P19793	RXRA	6.8398	Transc Factor	Nuclear rcpt
C[C@]1(Cn2cnc3ccc(cc23)C#N)CCC[C@@]4(CN(C(=O)O4)c5cc(F)ccc5F)C1	P19793	RXRA	6.8736	Transc Factor	Nuclear rcpt
Fc1cc2ncn(C[C@H]3CCC[C@]4(C3)CN(Cc5ccccc5)C(=O)O4)c2cc1C#N	P19793	RXRA	6.3171	Transc Factor	Nuclear rcpt
COc1ccc(F)cc1N2C[C@@]3(CCC[C@](C)(Cn4cnc5ccc(cc45)C#N)C3)OC2=O	P19793	RXRA	6.7861	Transc Factor	Nuclear rcpt
CC(C)(COc1ccc(Cl)cc1)CN2C[C@@]3(CCC[C@H](Cn4cnc5ccc(cc45)C#N)C3)OC2=O	P19793	RXRA	7.4921	Transc Factor	Nuclear rcpt
CC1(C)Cc2cccc(CN3C[C@@]4(CCC[C@H](Cn5cnc6ccc(cc56)C#N)C4)OC3=O)c2O1	P19793	RXRA	6.9447	Transc Factor	Nuclear rcpt
Cc1ccc(NC(=O)c2ccc3cc[nH]c3c2)cc1Nc4oc(cn4)c5ccncc5	P19793	RXRA	5.8480	Transc Factor	Nuclear rcpt
Cc1oncc1C(=O)Nc2ccc(C)c(Nc3oc(cn3)c4ccncc4)c2	P19793	RXRA	5.7992	Transc Factor	Nuclear rcpt
CN1CCC(CC1)c2ccc(Nc3nc(N)n(n3)c4ccccn4)cc2	P21728	DRD1	6.9976	Membrane rcpt	GPCR family A
C[C@]1(Cn2cnc3ccc(cc23)C#N)CCC[C@@]4(CN(Cc5cccc(c5)c6ccccc6)C(=O)O4)C1	P21728	DRD1	6.3310	Membrane rcpt	GPCR family A
FC(F)(F)c1cccc(CN2C[C@@]3(CCC[C@H](Cn4cnc5ccc(cc45)C#N)C3)OC2=O)c1	P21728	DRD1	6.5159	Membrane rcpt	GPCR family A
Fc1ccccc1CN2C[C@@]3(CCC[C@H](Cn4cnc5ccc(cc45)C#N)C3)OC2=O	P21728	DRD1	6.3989	Membrane rcpt	GPCR family A
CCOc1cccc(c1)N2C[C@@]3(CCC[C@H](Cn4cnc5ccc(cc45)C#N)C3)OC2=O	P21728	DRD1	6.5831	Membrane rcpt	GPCR family A
O=C1O[C@]2(CCC[C@H](Cn3cnc4ccc(cc34)C#N)C2)CN1c5cccc6CCCCc56	P21728	DRD1	6.6626	Membrane rcpt	GPCR family A
O=C1O[C@]2(CCC[C@H](Cn3cnc4ccc(cc34)C#N)C2)CN1Cc5cccc6ccccc56	P21728	DRD1	6.6767	Membrane rcpt	GPCR family A
Clc1cccc(CN2C[C@@]3(CCC[C@H](Cn4cnc5ccc(cc45)C#N)C3)OC2=O)c1Cl	P21728	DRD1	6.8559	Membrane rcpt	GPCR family A
COc1ccc(NC(=O)c2cccc(c2)C(F)(F)F)cc1Nc3oc(cn3)c4cccnc4	P21728	DRD1	6.6924	Membrane rcpt	GPCR family A
FC(F)(F)c1cccc(c1)C(=O)Nc2ccc(Cl)c(Nc3oc(cn3)c4cccnc4)c2	P21728	DRD1	6.9907	Membrane rcpt	GPCR family A
CCOC(=O)c1ccc(F)c(c1)N2C[C@@]3(CCC[C@](C)(Cn4cnc5ccc(cc45)C#N)C3)OC2=O	P21728	DRD1	6.3889	Membrane rcpt	GPCR family A
Clc1cccc(Cl)c1N2C[C@@]3(CCC[C@H](Cn4cnc5ccc(cc45)C#N)C3)OC2=O	P21728	DRD1	6.7621	Membrane rcpt	GPCR family A
O=C1O[C@]2(CCC[C@H](Cn3cnc4ccc(cc34)C#N)C2)CN1c5ccc(Cn6cccn6)cc5	P21728	DRD1	6.6189	Membrane rcpt	GPCR family A
Cc1ccc(NC(=O)c2cccc(c2)C(F)(F)F)cc1Nc3occ(n3)c4cccnc4	P21728	DRD1	5.9274	Membrane rcpt	GPCR family A
O=C1O[C@]2(CCC[C@H](Cn3cnc4ccc(cc34)C#N)C2)CN1Cc5cccc(c5)c6ccccc6	P21728	DRD1	6.4546	Membrane rcpt	GPCR family A
CC1(CN2C[C@@]3(CCC[C@H](Cn4cnc5ccc(cc45)C#N)C3)OC2=O)CCN(C1)c6ccccc6	P21728	DRD1	6.6067	Membrane rcpt	GPCR family A
CCOc1cccc(c1)N2C[C@@]3(CCC[C@](CO)(Cn4cnc5ccc(cc45)C#N)C3)OC2=O	P21728	DRD1	6.7835	Membrane rcpt	GPCR family A
Cc1[nH]c(\C=C\2/C(=O)Nc3ccc(Cl)cc23)c(C)c1CCC(=O)O	P21728	DRD1	7.2031	Membrane rcpt	GPCR family A
O=C1O[C@]2(CCC[C@H](Cn3cnc4ccc(cc34)C#N)C2)CN1[C@H]5CCc6ccccc56	P21728	DRD1	6.5550	Membrane rcpt	GPCR family A
NC(=O)c1cccc(CNc2ccc(CCC(=O)O)cc2)c1	P21728	DRD1	7.2910	Membrane rcpt	GPCR family A
CCOc1cc(ccc1C)N2C[C@@]3(CCC[C@H](Cn4cnc5ccc(cc45)C#N)C3)OC2=O	P21728	DRD1	6.5101	Membrane rcpt	GPCR family A
C[C@]1(Cn2cnc3ccc(cc23)C#N)CCC[C@@]4(CN(C(=O)O4)c5ccc(CC#N)cc5)C1	P21728	DRD1	6.7761	Membrane rcpt	GPCR family A
COc1ccc(NC(=O)Cc2ccc(cc2)C(F)(F)F)cc1Nc3oc(cn3)c4ccncc4	P21728	DRD1	6.9342	Membrane rcpt	GPCR family A
Clc1ccc(Cl)c(c1)N2C[C@@]3(CCC[C@H](Cn4cnc5ccc(cc45)C#N)C3)OC2=O	P21728	DRD1	6.5775	Membrane rcpt	GPCR family A
COc1ccccc1CN2C[C@@]3(CCC[C@H](Cn4cnc5ccc(cc45)C#N)C3)OC2=O	P21728	DRD1	6.4824	Membrane rcpt	GPCR family A
FC(F)(F)Oc1ccc(cc1)N2C[C@@]3(CCC[C@H](Cn4cnc5ccc(cc45)C#N)C3)OC2=O	P21728	DRD1	6.5631	Membrane rcpt	GPCR family A
O=C1O[C@]2(CCC[C@H](Cn3cnc4ccc(cc34)C#N)C2)CN1Cc5cccc(c5)c6ccccn6	P21728	DRD1	6.5381	Membrane rcpt	GPCR family A
O=C1O[C@]2(CCC[C@H](Cn3cnc4ccc(cc34)C#N)C2)CN1Cc5ccccc5	P21728	DRD1	6.5953	Membrane rcpt	GPCR family A
CCOc1ccccc1CN2C[C@@]3(CCC[C@H](Cn4cnc5ccc(cc45)C#N)C3)OC2=O	P21728	DRD1	6.5986	Membrane rcpt	GPCR family A
C[C@]1(Cn2cnc3ccc(cc23)C#N)CCC[C@@]4(CN(Cc5ccccc5F)C(=O)O4)C1	P21728	DRD1	6.1858	Membrane rcpt	GPCR family A
COc1cc(OC)cc(c1)C(=O)Nc2ccc(C)c(Nc3oc(cn3)c4ccncc4)c2	P21728	DRD1	6.1192	Membrane rcpt	GPCR family A
COc1ccc(CN2C[C@@]3(CCC[C@](CO)(Cn4cnc5ccc(cc45)C#N)C3)OC2=O)cc1	P21728	DRD1	6.5565	Membrane rcpt	GPCR family A
Cc1onc(COc2cccc(c2)N3C[C@@]4(CCC[C@H](Cn5cnc6ccc(cc56)C#N)C4)OC3=O)c1	P21728	DRD1	6.5111	Membrane rcpt	GPCR family A
CCOc1cccc(c1)N2C[C@@]3(CCC[C@](C)(Cn4cnc5ccc(cc45)C#N)C3)OC2=O	P21728	DRD1	6.5224	Membrane rcpt	GPCR family A
COc1cccc(c1)N2C[C@@]3(CCC[C@H](Cn4cnc5cc(F)c(cc45)C#N)C3)OC2=O	P21728	DRD1	6.3216	Membrane rcpt	GPCR family A
C[C@]1(Cn2cnc3ccc(cc23)C#N)CCC[C@@]4(CN(Cc5ccccc5)C(=O)O4)C1	P21728	DRD1	6.6534	Membrane rcpt	GPCR family A
Cc1ccc(N2C[C@@]3(CCC[C@H](Cn4cnc5ccc(cc45)C#N)C3)OC2=O)c(Cl)c1	P21728	DRD1	6.8693	Membrane rcpt	GPCR family A
COc1ccc(Cl)c(c1)N2C[C@@]3(CCC[C@H](Cn4cnc5ccc(cc45)C#N)C3)OC2=O	P21728	DRD1	6.6609	Membrane rcpt	GPCR family A
Cc1cc(Cl)ccc1N2C[C@@]3(CCC[C@](C)(Cn4cnc5ccc(cc45)C#N)C3)OC2=O	P21728	DRD1	6.8650	Membrane rcpt	GPCR family A
Cc1ccc(NC(=S)Nc2ccc(cc2)C#N)cc1Nc3oc(cn3)c4ccncc4	P21728	DRD1	6.0982	Membrane rcpt	GPCR family A
COc1ccc(CN2C[C@@]3(CCC[C@](COCc4ccccc4)(Cn5cnc6ccc(cc56)C#N)C3)OC2=O)cc1	P21728	DRD1	6.7888	Membrane rcpt	GPCR family A
COc1ccccc1N2C[C@@]3(CCC[C@](C)(Cn4cnc5ccc(cc45)C#N)C3)OC2=O	P21728	DRD1	6.4291	Membrane rcpt	GPCR family A
Cc1cccc(CC(=O)Nc2ccc(C)c(Nc3oc(cn3)c4ccncc4)c2)c1	P21728	DRD1	6.1003	Membrane rcpt	GPCR family A
O=C1O[C@]2(CCC[C@H](Cn3cnc4ccc(cc34)C#N)C2)CN1Cc5cccc(c5)c6ccc(cc6)C#N	P21728	DRD1	6.5506	Membrane rcpt	GPCR family A
COc1ccc(C)c(c1)N2C[C@@]3(CCC[C@](C)(Cn4cnc5ccc(cc45)C#N)C3)OC2=O	P21728	DRD1	6.4151	Membrane rcpt	GPCR family A
Clc1ccc(cc1)c2cccc(CN3C[C@@]4(CCC[C@H](Cn5cnc6ccc(cc56)C#N)C4)OC3=O)c2	P21728	DRD1	6.7521	Membrane rcpt	GPCR family A
Cc1ccc(cc1Nc2oc(cn2)c3ccncc3)C(=O)NCc4ccccc4	P21728	DRD1	6.1234	Membrane rcpt	GPCR family A
Clc1cccc(c1)c2cccc(CN3C[C@@]4(CCC[C@H](Cn5cnc6ccc(cc56)C#N)C4)OC3=O)c2	P21728	DRD1	6.7736	Membrane rcpt	GPCR family A
C[C@]1(Cn2cnc3ccc(cc23)C#N)CCC[C@@]4(CN(C(=O)O4)c5cccc(Cl)c5)C1	P21728	DRD1	6.7475	Membrane rcpt	GPCR family A
COc1ccc(CN2C[C@@]3(CCC[C@](CC#N)(Cn4cnc5ccc(cc45)C#N)C3)OC2=O)cc1	P21728	DRD1	6.4532	Membrane rcpt	GPCR family A
C[C@]1(Cn2cnc3ccc(cc23)C#N)CCC[C@@]4(CN(C(=O)O4)c5c(F)cccc5F)C1	P21728	DRD1	6.5878	Membrane rcpt	GPCR family A
C[C@]1(Cn2cnc3ccc(cc23)C#N)CCC[C@@]4(CN(C(=O)O4)c5ccccc5C(F)(F)F)C1	P21728	DRD1	6.8286	Membrane rcpt	GPCR family A
CC(C)COC(=O)Nc1ccc(C)c(Nc2oc(cn2)c3ccncc3)c1	P21728	DRD1	6.5153	Membrane rcpt	GPCR family A
COc1cccc(c1)N2C[C@@]3(CCC[C@](C)(Cn4cnc5ccc(cc45)C#N)C3)OC2=O	P21728	DRD1	6.5205	Membrane rcpt	GPCR family A
Clc1cc(cc2c1ncn2C[C@H]3CCC[C@]4(C3)CN(Cc5ccccc5)C(=O)O4)C#N	P21728	DRD1	6.6019	Membrane rcpt	GPCR family A
CC12CCC(C1)C(C)(C)C2NC(=O)Nc3nn(Cc4ccccc4)c5CCCCc35	P21728	DRD1	6.8354	Membrane rcpt	GPCR family A
CN(C)c1cccc(NC(=O)c2ccc(C)c(Nc3oc(cn3)c4ccncc4)c2)c1	P21728	DRD1	6.2205	Membrane rcpt	GPCR family A
Cc1ccc(cc1)N2C[C@@]3(CCC[C@H](Cn4cnc5cc(F)c(cc45)C#N)C3)OC2=O	P21728	DRD1	6.3175	Membrane rcpt	GPCR family A
CCOc1cccc(c1)N2C[C@@]3(CCC[C@](C)(Cn4cnc5c(C)cc(cc45)C#N)C3)OC2=O	P21728	DRD1	6.3870	Membrane rcpt	GPCR family A
COc1cccc(CN2C[C@@]3(CCC[C@H](Cn4cnc5ccc(cc45)C#N)C3)OC2=O)c1	P21728	DRD1	6.5007	Membrane rcpt	GPCR family A
Fc1ccc(cn1)c2cccc(CN3C[C@@]4(CCC[C@H](Cn5cnc6ccc(cc56)C#N)C4)OC3=O)c2	P21728	DRD1	6.4771	Membrane rcpt	GPCR family A
Cn1cc(cn1)c2cccc(CN3C[C@@]4(CCC[C@H](Cn5cnc6ccc(cc56)C#N)C4)OC3=O)c2	P21728	DRD1	6.6732	Membrane rcpt	GPCR family A
O=C1O[C@]2(CCC[C@H](Cn3cnc4ccc(cc34)C#N)C2)CN1c5cccc(OCc6ccccc6)c5	P21728	DRD1	6.3038	Membrane rcpt	GPCR family A
O=C1O[C@]2(CCC[C@H](Cn3cnc4ccc(cc34)C#N)C2)CN1c5ccc6OCCOc6c5	P21728	DRD1	6.5590	Membrane rcpt	GPCR family A
COc1ccc(C)c(c1)N2C[C@@]3(CCC[C@H](Cn4cnc5ccc(cc45)C#N)C3)OC2=O	P21728	DRD1	6.4697	Membrane rcpt	GPCR family A
COc1cccc(c1)c2cccc(CN3C[C@@]4(CCC[C@H](Cn5cnc6ccc(cc56)C#N)C4)OC3=O)c2	P21728	DRD1	6.3672	Membrane rcpt	GPCR family A
Cc1ccc(NC(=S)NCc2ccccc2)cc1Nc3oc(cn3)c4ccncc4	P21728	DRD1	6.0951	Membrane rcpt	GPCR family A
O=C(COc1ccc2CCCc2c1)N(Cc3cccs3)c4cc[nH]n4	P21728	DRD1	6.2067	Membrane rcpt	GPCR family A
O=C1O[C@]2(CCC[C@H](Cn3cnc4ccc(cc34)C#N)C2)CN1Cc5cccc(Oc6ccccc6)c5	P21728	DRD1	6.6151	Membrane rcpt	GPCR family A
O=C1O[C@]2(CCC[C@H](Cn3cnc4ccc(cc34)C#N)C2)CN1Cc5cccc(c5)c6cncnc6	P21728	DRD1	6.2799	Membrane rcpt	GPCR family A
O=C1O[C@]2(CCC[C@H](Cn3cnc4ccc(cc34)C#N)C2)CN1c5ccc(CC#N)cc5	P21728	DRD1	7.1870	Membrane rcpt	GPCR family A
Cc1ccc(N2C[C@@]3(CCC[C@](CO)(Cn4cnc5ccc(cc45)C#N)C3)OC2=O)c(Cl)c1	P21728	DRD1	7.2104	Membrane rcpt	GPCR family A
COc1ccc(NC(=O)Cc2ccc(F)cc2)cc1Nc3oc(cn3)c4ccncc4	P21728	DRD1	6.1021	Membrane rcpt	GPCR family A
C[C@]1(Cn2cnc3ccc(cc23)C#N)CCC[C@@]4(CN(C(=O)O4)c5ccccc5F)C1	P21728	DRD1	6.3798	Membrane rcpt	GPCR family A
Brc1cccc(CN2C[C@@]3(CCC[C@H](Cn4cnc5ccc(cc45)C#N)C3)OC2=O)c1	P21728	DRD1	6.6093	Membrane rcpt	GPCR family A
C[C@]1(Cn2cnc3ccc(cc23)C#N)CCC[C@@]4(CN(C(=O)O4)c5ccccc5O)C1	P21728	DRD1	6.5944	Membrane rcpt	GPCR family A
CC(C)(CN1C[C@@]2(CCC[C@H](Cn3cnc4ccc(cc34)C#N)C2)OC1=O)Oc5ccccc5	P21728	DRD1	6.3210	Membrane rcpt	GPCR family A
CC(C)(CN1C[C@@]2(CCC[C@H](Cn3cnc4ccc(cc34)C#N)C2)OC1=O)c5ccccc5	P21728	DRD1	6.7342	Membrane rcpt	GPCR family A
C[C@]1(Cn2cnc3ccc(cc23)C#N)CCC[C@@]4(CN(C(=O)O4)c5cc(F)ccc5F)C1	P21728	DRD1	6.4205	Membrane rcpt	GPCR family A
Fc1cc2ncn(C[C@H]3CCC[C@]4(C3)CN(Cc5ccccc5)C(=O)O4)c2cc1C#N	P21728	DRD1	6.3102	Membrane rcpt	GPCR family A
COc1ccc(F)cc1N2C[C@@]3(CCC[C@](C)(Cn4cnc5ccc(cc45)C#N)C3)OC2=O	P21728	DRD1	6.4280	Membrane rcpt	GPCR family A
CC(C)(COc1ccc(Cl)cc1)CN2C[C@@]3(CCC[C@H](Cn4cnc5ccc(cc45)C#N)C3)OC2=O	P21728	DRD1	6.8338	Membrane rcpt	GPCR family A
CC1(C)Cc2cccc(CN3C[C@@]4(CCC[C@H](Cn5cnc6ccc(cc56)C#N)C4)OC3=O)c2O1	P21728	DRD1	6.3252	Membrane rcpt	GPCR family A
Cc1ccc(NC(=O)c2ccc3cc[nH]c3c2)cc1Nc4oc(cn4)c5ccncc5	P21728	DRD1	6.2128	Membrane rcpt	GPCR family A
Cc1oncc1C(=O)Nc2ccc(C)c(Nc3oc(cn3)c4ccncc4)c2	P21728	DRD1	6.2609	Membrane rcpt	GPCR family A
CN1CCC(CC1)c2ccc(Nc3nc(N)n(n3)c4ccccn4)cc2	P28702	RXRB	5.7644	Transc Factor	Nuclear rcpt
C[C@]1(Cn2cnc3ccc(cc23)C#N)CCC[C@@]4(CN(Cc5cccc(c5)c6ccccc6)C(=O)O4)C1	P28702	RXRB	6.2256	Transc Factor	Nuclear rcpt
FC(F)(F)c1cccc(CN2C[C@@]3(CCC[C@H](Cn4cnc5ccc(cc45)C#N)C3)OC2=O)c1	P28702	RXRB	6.9465	Transc Factor	Nuclear rcpt
Fc1ccccc1CN2C[C@@]3(CCC[C@H](Cn4cnc5ccc(cc45)C#N)C3)OC2=O	P28702	RXRB	5.7706	Transc Factor	Nuclear rcpt
CCOc1cccc(c1)N2C[C@@]3(CCC[C@H](Cn4cnc5ccc(cc45)C#N)C3)OC2=O	P28702	RXRB	6.7978	Transc Factor	Nuclear rcpt
O=C1O[C@]2(CCC[C@H](Cn3cnc4ccc(cc34)C#N)C2)CN1c5cccc6CCCCc56	P28702	RXRB	6.5770	Transc Factor	Nuclear rcpt
O=C1O[C@]2(CCC[C@H](Cn3cnc4ccc(cc34)C#N)C2)CN1Cc5cccc6ccccc56	P28702	RXRB	5.9798	Transc Factor	Nuclear rcpt
Clc1cccc(CN2C[C@@]3(CCC[C@H](Cn4cnc5ccc(cc45)C#N)C3)OC2=O)c1Cl	P28702	RXRB	5.9241	Transc Factor	Nuclear rcpt
COc1ccc(NC(=O)c2cccc(c2)C(F)(F)F)cc1Nc3oc(cn3)c4cccnc4	P28702	RXRB	6.3411	Transc Factor	Nuclear rcpt
FC(F)(F)c1cccc(c1)C(=O)Nc2ccc(Cl)c(Nc3oc(cn3)c4cccnc4)c2	P28702	RXRB	6.4129	Transc Factor	Nuclear rcpt
CCOC(=O)c1ccc(F)c(c1)N2C[C@@]3(CCC[C@](C)(Cn4cnc5ccc(cc45)C#N)C3)OC2=O	P28702	RXRB	7.1674	Transc Factor	Nuclear rcpt
Clc1cccc(Cl)c1N2C[C@@]3(CCC[C@H](Cn4cnc5ccc(cc45)C#N)C3)OC2=O	P28702	RXRB	6.7779	Transc Factor	Nuclear rcpt
O=C1O[C@]2(CCC[C@H](Cn3cnc4ccc(cc34)C#N)C2)CN1c5ccc(Cn6cccn6)cc5	P28702	RXRB	6.3930	Transc Factor	Nuclear rcpt
Cc1ccc(NC(=O)c2cccc(c2)C(F)(F)F)cc1Nc3occ(n3)c4cccnc4	P28702	RXRB	6.0718	Transc Factor	Nuclear rcpt
O=C1O[C@]2(CCC[C@H](Cn3cnc4ccc(cc34)C#N)C2)CN1Cc5cccc(c5)c6ccccc6	P28702	RXRB	6.1742	Transc Factor	Nuclear rcpt
CC1(CN2C[C@@]3(CCC[C@H](Cn4cnc5ccc(cc45)C#N)C3)OC2=O)CCN(C1)c6ccccc6	P28702	RXRB	6.0826	Transc Factor	Nuclear rcpt
CCOc1cccc(c1)N2C[C@@]3(CCC[C@](CO)(Cn4cnc5ccc(cc45)C#N)C3)OC2=O	P28702	RXRB	6.9585	Transc Factor	Nuclear rcpt
Cc1[nH]c(\C=C\2/C(=O)Nc3ccc(Cl)cc23)c(C)c1CCC(=O)O	P28702	RXRB	5.1719	Transc Factor	Nuclear rcpt
O=C1O[C@]2(CCC[C@H](Cn3cnc4ccc(cc34)C#N)C2)CN1[C@H]5CCc6ccccc56	P28702	RXRB	6.0777	Transc Factor	Nuclear rcpt
NC(=O)c1cccc(CNc2ccc(CCC(=O)O)cc2)c1	P28702	RXRB	5.4784	Transc Factor	Nuclear rcpt
CCOc1cc(ccc1C)N2C[C@@]3(CCC[C@H](Cn4cnc5ccc(cc45)C#N)C3)OC2=O	P28702	RXRB	6.5191	Transc Factor	Nuclear rcpt
C[C@]1(Cn2cnc3ccc(cc23)C#N)CCC[C@@]4(CN(C(=O)O4)c5ccc(CC#N)cc5)C1	P28702	RXRB	6.2963	Transc Factor	Nuclear rcpt
COc1ccc(NC(=O)Cc2ccc(cc2)C(F)(F)F)cc1Nc3oc(cn3)c4ccncc4	P28702	RXRB	6.1665	Transc Factor	Nuclear rcpt
Clc1ccc(Cl)c(c1)N2C[C@@]3(CCC[C@H](Cn4cnc5ccc(cc45)C#N)C3)OC2=O	P28702	RXRB	6.7735	Transc Factor	Nuclear rcpt
COc1ccccc1CN2C[C@@]3(CCC[C@H](Cn4cnc5ccc(cc45)C#N)C3)OC2=O	P28702	RXRB	5.3126	Transc Factor	Nuclear rcpt
FC(F)(F)Oc1ccc(cc1)N2C[C@@]3(CCC[C@H](Cn4cnc5ccc(cc45)C#N)C3)OC2=O	P28702	RXRB	7.2215	Transc Factor	Nuclear rcpt
O=C1O[C@]2(CCC[C@H](Cn3cnc4ccc(cc34)C#N)C2)CN1Cc5cccc(c5)c6ccccn6	P28702	RXRB	5.9740	Transc Factor	Nuclear rcpt
O=C1O[C@]2(CCC[C@H](Cn3cnc4ccc(cc34)C#N)C2)CN1Cc5ccccc5	P28702	RXRB	6.1983	Transc Factor	Nuclear rcpt
CCOc1ccccc1CN2C[C@@]3(CCC[C@H](Cn4cnc5ccc(cc45)C#N)C3)OC2=O	P28702	RXRB	5.9436	Transc Factor	Nuclear rcpt
C[C@]1(Cn2cnc3ccc(cc23)C#N)CCC[C@@]4(CN(Cc5ccccc5F)C(=O)O4)C1	P28702	RXRB	6.0115	Transc Factor	Nuclear rcpt
COc1cc(OC)cc(c1)C(=O)Nc2ccc(C)c(Nc3oc(cn3)c4ccncc4)c2	P28702	RXRB	5.9526	Transc Factor	Nuclear rcpt
COc1ccc(CN2C[C@@]3(CCC[C@](CO)(Cn4cnc5ccc(cc45)C#N)C3)OC2=O)cc1	P28702	RXRB	5.9140	Transc Factor	Nuclear rcpt
Cc1onc(COc2cccc(c2)N3C[C@@]4(CCC[C@H](Cn5cnc6ccc(cc56)C#N)C4)OC3=O)c1	P28702	RXRB	7.0728	Transc Factor	Nuclear rcpt
CCOc1cccc(c1)N2C[C@@]3(CCC[C@](C)(Cn4cnc5ccc(cc45)C#N)C3)OC2=O	P28702	RXRB	7.1907	Transc Factor	Nuclear rcpt
COc1cccc(c1)N2C[C@@]3(CCC[C@H](Cn4cnc5cc(F)c(cc45)C#N)C3)OC2=O	P28702	RXRB	6.5545	Transc Factor	Nuclear rcpt
C[C@]1(Cn2cnc3ccc(cc23)C#N)CCC[C@@]4(CN(Cc5ccccc5)C(=O)O4)C1	P28702	RXRB	5.8649	Transc Factor	Nuclear rcpt
Cc1ccc(N2C[C@@]3(CCC[C@H](Cn4cnc5ccc(cc45)C#N)C3)OC2=O)c(Cl)c1	P28702	RXRB	6.8875	Transc Factor	Nuclear rcpt
COc1ccc(Cl)c(c1)N2C[C@@]3(CCC[C@H](Cn4cnc5ccc(cc45)C#N)C3)OC2=O	P28702	RXRB	6.2981	Transc Factor	Nuclear rcpt
Cc1cc(Cl)ccc1N2C[C@@]3(CCC[C@](C)(Cn4cnc5ccc(cc45)C#N)C3)OC2=O	P28702	RXRB	7.0397	Transc Factor	Nuclear rcpt
Cc1ccc(NC(=S)Nc2ccc(cc2)C#N)cc1Nc3oc(cn3)c4ccncc4	P28702	RXRB	6.3641	Transc Factor	Nuclear rcpt
COc1ccc(CN2C[C@@]3(CCC[C@](COCc4ccccc4)(Cn5cnc6ccc(cc56)C#N)C3)OC2=O)cc1	P28702	RXRB	6.2806	Transc Factor	Nuclear rcpt
COc1ccccc1N2C[C@@]3(CCC[C@](C)(Cn4cnc5ccc(cc45)C#N)C3)OC2=O	P28702	RXRB	6.1789	Transc Factor	Nuclear rcpt
Cc1cccc(CC(=O)Nc2ccc(C)c(Nc3oc(cn3)c4ccncc4)c2)c1	P28702	RXRB	5.8095	Transc Factor	Nuclear rcpt
O=C1O[C@]2(CCC[C@H](Cn3cnc4ccc(cc34)C#N)C2)CN1Cc5cccc(c5)c6ccc(cc6)C#N	P28702	RXRB	6.0927	Transc Factor	Nuclear rcpt
[truncated: 13,301 more rows]
